# Supplementary material for: Parvalbumin basket cell myelination accumulates axonal mitochondria to internodes
Source: Nat Commun. 2022 Dec 9;13:7598. doi: 10.1038/s41467-022-35350-x (PMC9734141; doi:10.1038/s41467-022-35350-x)
Supplement: Supplementary file 7 — Source Data [file 41467_2022_35350_MOESM7_ESM.xlsx]

## Sheet: Figure 2
Figure 2c	AIS, mitochondrial area
Control
AIS 1	AIS 2	AIS 3	AIS 4	AIS 5	AIS 6	AIS 7	AIS 8	AIS 9	AIS 10	AIS 11	AIS 12	AIS 13	AIS 14	AIS 15	AIS 16	AIS 17	AIS 18	AIS 19	AIS 20	AIS 21	AIS 22	AIS 23	AIS 24	AIS 25	AIS 26	AIS 27
0.18	0.37	0.93	0.27	0.33	0.21	0.14	0.08	0.47	0.75	0.26	0.3	0.58	0.41	0.31	0.27	2.26	0.39	0.38	0.68	0.25	0.28	0.12	0.26	0.09	0.69	0.29
0.21	0.18	0.16	0.1	0.71	0.6	0.17	0.12	0.14	0.31	0.25	0.16	0.13	0.25	0.18	0.11	0.52	0.22	0.39	1.27	0.14	0.36	0.19	0.43	0.74	0.37	0.24
1.41	0.56	1.22	0.12	0.08	0.2	0.12	0.31	0.39	0.77	0.31	0.15	0.31	0.12	0.12	0.41	0.33	0.38	0.11	0.27	0.5	0.62	0.23	0.14		0.2	0.13
0.15	0.85	0.48	0.25	0.51	0.15	0.31	0.41	0.38		0.21	0.11	0.36	0.2	0.24	0.53	0.32	0.52	0.14	0.86	0.1	0.47	0.57				0.13
0.18	0.46	0.38	0.09	0.15	0.4		0.1	0.88		1.23	0.16	0.55	0.13	0.32	0.9	0.23	0.47	0.53	0.17	0.18	0.22					0.29
0.16	0.29	0.62	0.3	0.6	0.42		1.06			0.12	1.01	0.43	0.11	0.32	0.2	0.26		0.28	0.3							0.37
1.8	0.45	0.22	0.1	0.31	0.3					0.13	0.29	0.99	0.25	0.65	0.23			0.29	0.27							0.08
0.17	2.06	0.26	0.17	0.25	0.17						0.72	0.23	0.2	1.41	0.26			0.42	0.32
0.15		0.95	0.25	0.07	0.23								0.27		0.31			0.12	0.76
2.08		0.1	0.32	0.14	0.25								0.15		0.18				0.4
1.32		0.13	0.24	0.11	0.33								0.19
1.05		0.42	0.46	0.17	0.4								0.26
0.52		0.73	0.19	1.23	0.28
0.12			0.27	0.25	0.34
			0.2	0.24
			0.33	0.31
			0.33	0.11
			0.26	0.64
Cuprizone
AIS 1	AIS 2	AIS 3	AIS 4	AIS 5	AIS 6	AIS 7	AIS 8	AIS 9	AIS 10	AIS 11	AIS 12	AIS 13	AIS 14	AIS 15	AIS 16	AIS 17	AIS 18
1.6	0.25	0.65	2.42	0.1	0.71	0.93	0.32	0.52	0.54	0.39	0.31	0.62	1.34	1.36	0.42	1.35	0.96
0.15	0.43	0.79	0.18	0.13	0.4	3.1	0.28	0.74	0.56	0.26	0.24	0.83	0.61	0.25	0.79	0.79	0.43
0.25	0.15	0.3	0.23	0.21	1.35	0.13	0.27	0.72	0.24	0.19	0.4	0.28	0.38	0.24	0.43	0.67	0.46
0.15	0.19	0.3	0.31	0.13	0.92	0.48	0.39	0.77	0.21	0.16	0.21	0.4	0.39	0.12	0.43	1.04	0.45
0.8	0.4	0.66	0.1	0.13		0.46	0.16	0.09	1.34	0.39	0.34	1.11		0.2	1.3	0.49	0.24
0.23	0.41	0.4	0.41	0.37		0.13		0.39	1.67	0.45	0.13	2.79		0.27	0.16	0.11	0.52
	1.34	0.25	0.29	0.17		0.35			0.37	1.12	0.29	0.54			0.23	0.41
	0.23	0.25		0.36		0.18			0.2	0.4	0.29	0.24
	0.23	1.26		0.24		0.32			0.33			0.27
		0.48		0.14		0.27
				0.2		0.39
				0.15		0.37
				0.09		0.12
				0.14		1.09
				0.32
				0.2
				1.2
				0.54
				0.25
Figure 2d	AIS, mitochondrial aspect ratio
Control
AIS 1	AIS 2	AIS 3	AIS 4	AIS 5	AIS 6	AIS 7	AIS 8	AIS 9	AIS 10	AIS 11	AIS 12	AIS 13	AIS 14	AIS 15	AIS 16	AIS 17	AIS 18	AIS 19	AIS 20	AIS 21	AIS 22	AIS 23	AIS 24	AIS 25	AIS 26	AIS 27
1.1176	7.65	2.45	1.25	2.07	1.73	1.3	1.2184	4.92	3.89	1.81	1.96	2.72	1.62	2.3	1.9	4.67	2.07	2.27	2.84	1.9	2.21	1.44	2	1.18	4.26	1.93
1.1314	1.32	1.4	1.18	2.12	3.15	1.52	1.5351	2.81	1.85	1.79	1.91	1.4	2.02	1.51	1.35	2.42	1.28	1.48	2.49	1.25	1.68	1.52	2.78	3.87	2.27	2.6
2.3505	4.86	1.98	1.24	1.41	1.24	1.43	1.8636	5.92	3.1	2.14	1.39	2.33	1.37	2.09	1.66	1.49	2.42	1.68	1.22	1.7	2.43	1.7	1.1		2.23	1.44
1.088	7.98	1.75	1.51	1.67	1.35	1.77	2.2882	3.51		1.63	1.45	2.39	1.48	2.62	1.12	1.12	2.62	1.43	2.67	1.19	2.53	2.05				1.31
1.3428	5.65	1.62	1.16	1.53	3.34		1.7632	3.85		3.19	1.8	3.19	1.76	2.73	3.16	1.55	2.53	3.29	1.5	1.47	1.77					1.4
1.3698	3.59	1.94	1.32	2.33	3.07		2.3008			1.71	3.06	1.38	1.55	2.89	1.95	1.6		1.53	1.6							2.62
4.8438	5.68	1.88	1.18	2.38	1.41					2	2.57	4.96	1.53	1.88	2.13			1.87	1.3							1.44
1.25	6.57	2.37	1.39	2.14	1.33						1.4	1.67	1.43	3.19	2.06			2.17	2.02
1.444		4.13	2.39	1.23	1.96								1.37		2.5			1.48	2.38
2.3321		1.37	2.19	1.38	1.52								1.39		1.54				2.14
5.7296		1.1	1.51	1.31	1.54								1.22
4.8362		1.82	1.58	1.85	2.1								2.3
2.0581		4.84	1.83	2.09	2.23
1.1812			1.46	2.24	4.21
			1.75	1.73
			2.3	2.67
			1.46	1.28
			1.16	1.74
Cuprizone
AIS 1	AIS 2	AIS 3	AIS 4	AIS 5	AIS 6	AIS 7	AIS 8	AIS 9	AIS 10	AIS 11	AIS 12	AIS 13	AIS 14	AIS 15	AIS 16	AIS 17	AIS 18
6.4	2.1	1.71	4.31	1.16	3.3	2.23	2.7	1.68	4.22	2.03	1.87	4.42	4.91	1	1.6	1.94	2.14
1.29	1.96	2.08	1.39	1.32	1.45	5.74	2.19	3.44	4.69	2.58	1.99	5.16	2.69	2.14	1.66	1.28	2.25
1.31	2.02	2.05	1.16	1.35	5.17	1.32	2.11	2.12	1.75	2.26	2.29	1.97	1.37	1.26	2.16	2.45	2.6
1.22	1.63	1.58	3.96	1.17	3.78	1.32	2.69	3.19	2.68	1.93	2.25	2.62	2.82	1.43	1.27	3.67	1.31
2.67	3.66	3.28	1.2	1.8		3.28	1.53	1.1	4.29	3.47	2.57	3.39		1.29	2.78	2.41	1.24
1.92	2.47	3.57	2.69	1.49		1.2		1.72	5.26	3.29	1.31	7.39		1.3	1.27	1.43	2.16
	2.25	1.8	1.32	1.56		1.19			3.7	5.45	1.96	2.26		2.13	1.29	1.85
	1.64	1.68		1.91		1.74			1.53	3.56	1.7	1.18
	1.24	4.72		2.38		1.41			1.37			1.1
		5.53		1.13		1.81
				1.34		1.89
				1.56		2.26
				1.13		1.61
				1.32		4.26
				1.43
				1.12
				1.31
				1.36
				1.78
Figure 2e	AIS, mitochondrial density				Figure 2f	AIS length		Figure 2g	AIS distance from soma			Figure 2j	Rheobase		Figure 2k	Input resistance
Control	Cuprizone				Control	Cuprizone		Control	Cuprizone			Control	Cuprizone		Control	Cuprizone
0.9	0.34				19.9	17.59		2.36	2.16			200	300		165.7	66.26
0.77	0.61				18.28	14.67		5.65	6.01			300	300		86.6	58.6
0.24	0.51				16.34	19.71		3.82	6.63			200	300		66.85	73.36
0.58	0.32				10.28	21.62		5.54	5.2			300	300		171.7	123
0.36	0.17				13.74	15.16		2.98	4.24			150	400		123.4	59.73
0.35	0.41				8.46	23.03		5.18	4.73			250	200		129.9	143.7
0.48	0.32				14.73	15.58		3.31	3.89			300	350		160.7	90.57
0.53	0.34				15.23	17.42		0.97	5.76			200	350		90.84	84.96
0.48	0.5				16.64	18.13		3.03	2.8			250	250		85.02	91.78
0.67	0.53				18.03	15.2		1.38	4.5			250	250		77.8	115.6
0.49	0.43				16.47	18.45		2.86	3.64			400	400		117.7	72.54
0.6	0.5				16.67	18.18		9.66	4.6			150	450		114.9	60.36
0.5	0.28				27.77	14.19		3.26	5.02			300	400		98.25	64.72
0.35	0.43				22.64	13.9		10.38	7.59			300			82.4
0.51	0.34				25.67	20.35		11.29	6.86			300			111.2
0.38	0.31				14.86	19.27		6.38	5.67			250			84.31
0.3	0.53				17.02	13.28		6.74	11.52			400			65.39
0.63					15.93			5.32				200			171.67
0.53					13.33			6.47				200			104.9
0.38					11.01			4.95				100			216.4
0.36					11.74			4.43				200
0.6					12.71			0.44				150
0.39					12.69			6.3
0.24					13.51			6.91
0.15					12.95			4.48
0.23					15.67			5.49
					16.7			3.95
Figure 2m	Firing frequency
								Control																Cuprizone
I (pA)	Cell 1	Cell 2	Cell 3	Cell 4	Cell 5	Cell 6	Cell 7	Cell 8	Cell 9	Cell 10	Cell 11	Cell 12	Cell 13	Cell 14	Cell 15	Cell 16	Cell 17		Cell 1	Cell 2	Cell 3	Cell 4	Cell 5	Cell 6	Cell 7	Cell 8	Cell 9	Cell 10	Cell 11
100	0	0	0	0	0	0	0	0	0	0	0	0	0	0	0	0	0		0	0	0	0	0	0	0	0	0	0	0
200	58.7802	0	0	68.4072	0	12.1951	0	0	0	0	0	0	0	25.0806	14.17	21.9024	10.4924		0	0	0	0	4.69988	0	0	0	0	0	0
300	136.364	38.1826	54.6527	106.889	54.7985	51.1098	42.5512	23.5464	0	68.3943	11.9607	43.6202	0	79.9503	62.6181	75.5331	81.8808		0	0	17.671	57.068	71.5664	0	109.718	54.7287	0	0	0
400	214.983	103.953	85.5522	137.799	81.2253	72.4076	71.4738	46.8636	17.1416	164.048	94.7758	84.3962	0	119.235	98.6483	106.11	121.83		13.2006	41.3259	59.0151	90.0653	104.39	52.6057	81.2112	85.3386	31.8423	0	30.7079
500	245.402	134.7	109.633	159.799	103.102	89.4985	100.722	65.6376	54.3478	241.268	142.088	123.543	65.7982	144.072	133.36	133.31	144.355		66.5533	70.0365	82.7304	112.092	130.822	80.7918	133.995	111.995	84.5459	50.7916	64.003
600	262.116	161.425	130.51	174.92	120.122	107.201	129.537	81.8631	74.492	301.244	177.162	153.102	97.2025	163.365	155.985	157.936	164.213		93.8933	115.32	106.469	129.838	143.517	112.453	161.651	135.147	117.074	75.5972	86.5726
700	267.988	176.611	151.986	187.101	131.166	114.652	153.526	100.754	97.8217	339.709	204.652	172.062	127.901	175.683	175.502	175.557	176.811		114.214	144.69	134.419	111.762	120.105	146.949	177.655	149.353	141.465	95.4103	105.48

## Sheet: Figure 3
Figure 3c	Axon, mitochondrial area													Figure 3c	Axon, mitochondrial aspect ratio												Figure 3e	Axon, mitochondrial area by branch order					Figure 3g	Total axon length				Figure 3i	Total mitochondrial density
Control						Cuprizone								Control						Cuprizone							Control - BO2-4	Cuprizone - BO2-4	Control - BO5-8	Cuprizone - BO5-8			Control	Cuprizone				Control	Cuprizone
Cell 1	Cell 2	Cell 3	Cell 4	Cell 5		Cell 1	Cell 2	Cell 3	Cell 4	Cell 5				Cell 1	Cell 2	Cell 3	Cell 4	Cell 5		Cell 1	Cell 2	Cell 3	Cell 4	Cell 5			0.22	0.79	0.17	0.19			592.77	3793.92				0.19063	0.169218
0.22	0.15	0.33	1.84	0.23		0.79	0.34	0.1	0.68	0.31				2.89	1.52	2.32	1.57	1.41		2.49	1.45	1.69	1.54	1.16			0.33	0.87	0.37	0.11			2331.69	1861.57				0.174552	0.173509
0.33	0.14	0.6	0.31	0.34		0.87	0.42	0.15	3.93	1.66				2.48	1.61	2.95	1.11	3.84		1.44	3.31	1.57	1.25	1.43			0.37	2.29	0.3	0.27			1207.07	1819.9				0.149121	0.143964
0.37	0.19	0.63	0.45	0.38		2.29	1.5	0.23	0.45	0.16				3.12	3.07	2.52	1.14	3.17		3.07	1.78	1.3	2.68	1.21			0.24	2.31	0.73	0.49			1354.05	1062.73				0.142535	0.111976
0.24	0.14	0.27	0.51	0.82		2.31	0.72	0.45	0.71	0.19				1.22	1.6	3.65	1.71	1.22		1.39	2.43	1.29	1.44	1.23			0.18	0.78	0.31	0.23			2462.7	997.39				0.183132	0.157411
0.18	0.18	0.28	0.67	1.42		0.78	0.68	1.04	0.68	0.68				1.85	1.61	1.72	2.24	5.44		2.22	1.43	1.24	2.25	2.08			0.47	1.05	0.24	0.5			606.01	1176.83				0.161714	0.159751
0.47	0.22	0.29	0.76	1.61		1.05	1.37	0.98	0.46	0.69				2.55	1.42	2.26	1.8	2.51		1.37	1.25	1.85	1.17	1.35			0.5	0.96	0.25	0.77			1914.09	2771.31				0.182332	0.173564
0.5	0.21	0.2	0.69	2.34		0.96	0.34	1.32	0.63	0.75				2.14	1.44	2.31	1.33	2.75		2.16	1.62	1.72	2.37	1.64			0.36	0.55	0.35	0.62			1855.73	1334.49				0.175133	0.158862
0.36	0.26	0.62	0.81	1.18		0.55	0.3	1.96	0.37	0.76				1.64	1.52	1.75	1.04	3.53		3.14	1.51	1.97	1.52	3.06			0.28	0.84	0.41	1.02				1610.17					0.14781
0.28	0.28	0.28	1.22	0.69		0.84	0.28	0.22	0.25	0.81				2.31	1.14	1.22	3.49	1.5		3.29	1.54	1.45	1.53	2.5			0.58	1.26	0.32	0.44
0.58	0.38	0.39	1.61	1.83		1.26	0.37	0.18	0.26	0.84				1.3	1.67	1.83	1.2	1.26		3.46	1.15	1.18	1.23	1.21			1	1.56	0.61	0.63
1	0.31	0.18	0.32	0.11		1.56	0.57	0.16	0.37	1.08				2.61	1.55	2.04	1.46	1.2		1.41	1.31	1.33	3.26	2.76			0.14	1.29	0.2	0.44			Figure 3h	Segment length by branch order
0.14	0.44	0.19	0.26	0.31		1.29	0.36	0.34	0.37	0.3				1.74	1.55	2.22	2.23	1.54		3.81	2.06	1.53	1.44	1.85			0.16	0.86	0.29	0.68								Control									Cuprizone
0.16	0.67	0.81	0.38	0.31		0.86	0.44	0.2	0.39	0.34				1.35	2.06	1.27	1.82	1.79		3.14	1.16	2.03	1.71	1.39			0.22	1.76	0.55	0.28			Branch order	Cell 1	Cell 2	Cell 3	Cell 4	Cell 5	Cell 6	Cell 7	Cell 8		Cell 1	Cell 2	Cell 3	Cell 4	Cell 5	Cell 6	Cell 7
0.22	0.12	0.57	0.38	0.35		1.76	0.46	0.31	0.67	0.36				1.91	1.15	1.62	2.77	1.46		3.56	1.19	3.36	1.74	1.43			0.38	2.23	0.29	0.83			2	25.215	26.9567	9.345	10.905	17.485	6.38	9.99	47.27		13.6	15.785	13.085	6.47	27.19	19.92	5.635
0.38	0.14	0.4	0.47	0.63		2.23	0.63	0.36	0.31	0.38				1.46	1.37	1.43	1.45	1.42		2.87	1.35	1.2	1.73	2.32			0.32	0.29	0.46	0.37			3	15.14	20.3575	9.0275	14.9	10.7225	16.37	12.42	23		17.69	12.45	54.675	27.64	29.15	16.735	12.115
0.32	0.22	0.31	0.41	0.58		0.29	0.16	0.37	0.59	0.46				3.01	1.22	1.85	2	1.97		1.38	2.39	2	1.99	3.75			0.32	0.36	0.15	0.48			4	16.1743	30.7925	24.5388	24.875	18.8975	10.53	16.02	24.55		38.725	59.2871	54.6333	63.4325	17.14	13.5538	23.1275
0.32	0.25	0.52	0.4	1.18		0.36	0.15	0.26	0.52	0.49				3.61	1.82	2.82	4.34	1.38		1.37	1.51	2.64	1.26	2.12			0.37	0.43	0.17	0.57			5	22.5367	31.237	14.2308	22.774	15.9514	20.1	27.93	46.08		63.6558	49.312	33.123	43.9967	14.855	29.3758	22.312
0.37	0.2	0.27	0.49	1.12		0.43	0.26	0.32	0.5	0.5				1.35	1.38	3.09	3.05	1.67		1.42	1.22	1.57	1.85	1.57			0.37	0.46	0.15	0.42			6	21.6117	22.6667	19.2667	34.9986	31.4045	23.62	30.38	27.85		39.87	24.86	33.1633	30.4037	24.113	19.97	28.3475
0.37	0.26	0.34	0.5	0.16		0.46	0.37	0.36	0.62	0.54				1.84	1.56	1.95	2.92	1.23		3.05	1.56	1.76	2.72	3.01			0.24	0.36	0.17	1.26			7	17.11	22.6954	11.2294	16.5907	36.9446	18.03	24.38	42.87		33.2515	22.5981	17.1925	32.99	21.2692	17.1011	21.2571
0.24	0.3	0.34	0.69	0.34		0.36	0.59	0.27	0.42	0.57				1.33	2.97	1.41	1.32	1.2		2.64	1.69	1.36	1.94	3.62			0.41	0.44	0.2	0.3			8	8.8075	20.2575	17.248	19.6013	24.779	22.77	20.47	21.43		31.9297	11.274	40.4933	17.815	12.3483	24.62	28.6356
0.41	0.34	0.18	0.7	0.33		0.44	0.29	0.81	0.76	0.64				2.5	1.44	1.8	1.88	1.22		1.34	1.49	1.29	1.21	1.4			0.3	0.8	0.24	1.27
0.3	0.35	0.21	0.64	0.24		0.8	0.26	0.33	0.83	0.72				1.49	1.33	1.79	1.96	2.06		1.73	2.32	1.25	1.36	2.17			0.43	0.73	0.17	1.62
0.43	0.5	0.29	0.76	0.25		0.73	0.32	0.67	1.41	0.73				1.33	1.28	1.58	1.44	1.52		2.94	2.99	1.45	1.35	2.02			0.66	0.62	0.18	0.38			Figure 3j	Mitochondrial density by branch order
0.66	1	0.32	0.61	0.3		0.62	0.36	0.4	0.78	0.79				2.01	1.72	1.27	1.79	1.51		1.32	5.3	2.54	1.76	3.81			0.41	0.68	0.18	1.07								Control									Cuprizone
0.41	0.06	0.29	0.75	0.45		0.68	0.39	0.46	0.82	0.8				1.66	1.84	1.9	1.35	3.34		1.93	1.44	1.57	1.43	2.05			0.57	0.85	0.24	1.3			Branch order	Cell 1	Cell 2	Cell 3	Cell 4	Cell 5	Cell 6	Cell 7	Cell 8		Cell 1	Cell 2	Cell 3	Cell 4	Cell 5	Cell 6	Cell 7
0.57	0.08	0.24	0.85	0.22		0.85	0.69	0.48	0.87	0.8				2	1.92	1.91	1.43	2.49		1.94	2.33	1.52	1.24	2.22			1.15	0.46	0.26	1.46			2	0.32	0.22	0.27	0.14	0.31	0.24	0.35	0.18		0.18	0.19	0.31	0.15	0.22	0.13	0.18
1.15	0.11	0.4	1.05	0.35		0.46	0.88	0.5	0.73	0.83				1.86	1.25	1.77	1.65	3.85		2.71	1.83	1.62	1.65	1.29			0.63	0.55	0.26	0.76			3	0.23	0.21	0.3	0.2	0.21	0.21	0.3	0.17		0.18	0.22	0.13	0.09	0.18	0.13	0.21
0.63	0.13	0.21	1.03	0.45		0.55	0.22	0.38	0.66	0.87				2	1.4	1.78	2.06	2.69		3.53	3.87	1.94	1.63	1.4			0.15	0.72	0.2	1.02			4	0.18	0.21	0.13	0.17	0.28	0.14	0.22	0.17		0.2	0.18	0.12	0.11	0.12	0.17	0.17
0.17	0.15	0.34	1.31	0.51		0.72	0.31	0.47	1	0.88				2.78	2.31	1.9	1.59	3.34		1.17	1.07	2.18	1.97	1.56			0.14	0.99	0.29	1.34			5	0.18	0.19	0.17	0.14	0.2	0.14	0.18	0.16		0.16	0.17	0.16	0.12	0.18	0.14	0.18
0.37	0.15	0.22	0.86	0.23		0.99	0.39	0.6	0.8	0.89				2.97	1.58	1.64	1.32	2.18		2.04	1.1	1.57	1.42	2.01			0.19	0.9	0.25	0.5			6	0.17	0.16	0.14	0.13	0.17	0.16	0.16	0.18		0.18	0.19	0.15	0.1	0.16	0.16	0.18
0.3	0.17	0.23	1.05	0.28		0.9	0.69	0.92	0.66	0.92				1.75	1.35	2.39	1.47	1.21		3.67	1.26	2.09	1.95	2.77			0.14	1.68	0.23	0.68			7	0.18	0.16	0.14	0.12	0.17	0.17	0.18	0.17		0.17	0.15	0.16	0.1	0.14	0.15	0.17
0.73	0.16	0.39	0.16	0.57		1.68	0.57	1.01	0.92	1.01				1.55	1.48	1.26	1.28	2.37		1.44	1.72	1.56	2.04	1.25			0.18	0.86	0.28	0.93			8	0.14	0.17	0.17	0.16	0.17	0.2	0.18	0.19		0.16	0.14	0.14	0.17	0.16	0.19	0.17
0.31	0.19	0.52	0.33	0.24		0.86	0.59	1.09	1	1.03				1.23	1.26	1.41	1.24	1.89		2.24	1.53	2.49	2.2	1.47			0.22	0.93	0.31	2.04
0.24	0.18	0.33	0.33	0.39		0.93	0.33	0.22	1.04	1.03				1.9	1.85	2.11	1.54	1.9		1.7	1.3	1.36	2.15	2.24			0.21	0.87	0.4	0.36
0.25	0.19	0.32	0.38	0.67		0.87	0.73	0.17	0.16	1.05				2.01	2.03	1.85	1.85	1.86		3.9	2.27	1.35	1.81	2.33			0.26	1.42	0.3	1.22
0.35	0.23	0.47	0.35	0.73		1.42	0.39	0.26	0.26	1.1				1.52	1.59	1.72	1.62	3.03		2.55	1.88	1.29	1.27	2.2			0.28	0.65	0.38	1.69
0.41	0.23	0.33	0.35	0.44		0.65	0.57	0.26	0.39	1.15				1.47	1.71	1.74	2.23	3.72		2.82	1.77	1.95	2.28	1.34			0.38	1.04	0.32	0.54
0.32	0.21	0.34	0.38	0.51		1.04	0.5	0.37	0.25	1.33				1.62	2.19	1.64	1.25	2.69		1.55	2.03	1.76	1.73	2.05			0.31	0.88	0.5	1.08
0.61	0.21	0.44	0.46	0.29		0.88	0.52	0.41	0.29	1.51				2.1	1.32	1.6	1.57	1.45		1.58	2.6	2	2.06	1.71			0.44	1.94	0.54	1.27
0.2	0.27	0.22	0.46	0.48		1.94	0.52	0.75	0.43	3.03				1.49	1.22	2.18	1.48	1.41		2.63	2.19	1.81	1.14	1.32			0.67	1.55	0.38	0.86
0.29	0.3	0.27	0.43	0.38		1.55	0.54	1.32	0.44	0.28				1.29	1.33	2.35	1.79	2.45		3.05	2.5	2.39	2.64	2.42			0.12	2.15	0.35	1.24
0.55	0.27	0.48	0.35	0.38		2.15	0.98	0.98	0.32	0.3				1.89	1.4	1.84	2.49	1.99		3.56	1.47	3.83	2.32	2.33			0.14	1	0.56	2.07
0.29	0.19	0.48	0.4	0.4		1	0.5	0.52	0.39	0.33				1.96	2.38	2.16	1.55	2.43		2.77	1.81	2.26	2.07	2.32			0.22	0.96	0.47	0.72
0.46	0.29	0.45	0.58	0.74		0.96	0.56	0.72	0.31	0.34				1.24	4.68	2.51	2.38	2.71		2.91	2.2	2.79	1.89	1.57			0.25	1.03	0.11	0.99
	0.28	0.15	0.64	0.47		1.03	0.29	0.71	0.56	0.39					1.13	2.07	3.58	1.97		1.36	2.27	1.71	2.3	1.81			0.2	1.78	0.19	0.66
	0.23	0.48	0.74	0.54		1.78	0.46	0.59	0.41	0.4					1.42	2.11	2.28	1.74		1.42	2.27	3.53	2.08	1.22			0.26	1.73	0.2	0.81
	0.28	0.14	0.6	0.75		1.73	0.51	0.69	0.58	0.42					1.31	1.75	1.86	1.3		1.66	1.34	1.24	2.01	2.36			0.3	1.08	0.22	1.13
	0.3	0.06	0.58	0.82		1.08	0.61	0.51	0.49	0.44					1.46	1.38	2.26	1.28		3.19	1.11	5.62	2.83	1.63			0.34	2.16	0.23	1.81
	0.24	0.58	0.69	0.72		2.16	0.3	0.58	0.45	0.45					1.29	1.74	3.12	2.07		2.61	2.57	1.54	1.65	1.55			0.35	2.18	0.25	1.12
	0.32	1.4	0.75	0.73		2.18	0.43	0.82	0.36	0.46					1.4	2.3	1.24	1.62		2.33	1.7	1.6	1.88	2.68			0.5	1.46	0.23	0.88
	0.3	0.45	0.84	1.35		1.46	0.68	0.84	0.33	0.48					1.45	1.16	1.26	2.27		4.44	1.97	2.25	1.17	1.78			1	1.79	0.2	1.16
	0.44	0.4	0.8	1.08		1.79	0.64	1.5	0.72	0.48					1.71	2.18	1.36	2.27		2.11	1.76	1.65	1.78	3.11			0.06	1.79	0.23	1.18
	0.49	0.45	0.85	1.57		1.79	0.76	1.49	0.6	0.49					2.76	1.49	1.44	1.57		1.4	1.5	1.4	1.85	2.86			0.08	0.34	0.23	1.71
	0.58	0.4	0.92	1.85		0.19	0.74	1.13	0.74	0.49					1.18	1.65	1.71	3.24		1.19	1.22	2.31	1.21	2.26			0.11	0.42	0.2	1.08
	0.65	0.46	0.08	1.82		0.11	0.44	1.39	0.38	0.49					1.66	1.84	1.3	2.84		1.22	2.06	1.32	2.68	2.49			0.13	1.5	0.25	1.35
	1.67	0.62	0.12	2.15		0.27	0.74	0.12	0.74	0.5					1.24	2.59	1.78	1.35		2.29	1.71	1.25	1.4	2.59			0.15	0.72	0.25	1.27
	0.15	0.51	0.2	0.21		0.49	1.03	0.13	0.57	0.52					2.87	1.11	2.76	1.31		3.32	2.56	1.29	1.59	2.14			0.15	0.68	0.23	2.31
	0.17	0.57	0.34	0.47		0.23	0.36	0.17	0.81	0.52					1.3	1.93	1.48	3.6		2.97	2.32	1.24	1.18	1.52			0.17	1.37	0.27	1.03
	0.15	0.35	0.41	0.22		0.5	0.52	0.23	0.72	0.58					1.91	2.29	1.22	2.79		1.5	2.48	2.2	2.02	2.75			0.16	0.34	0.32	0.88
	0.17	0.33	0.39	0.3		0.77	0.58	0.23	0.62	0.59					1.5	2.09	1.42	2.41		2.56	5.3	1.98	1.25	2.89			0.19	0.3	0.28	1.04
	0.2	0.23	0.42	0.32		0.62	0.55	0.38	0.78	0.61					1.47	3.31	1.13	1.7		1.75	5.12	1.65	2.05	2			0.18	0.28	0.29	1.2
	0.24	0.29	0.53	0.59		1.02	0.66	0.22	0.52	0.62					1.74	1.17	1.33	2.57		2.62	2.5	1.71	2.3	1.84			0.19	0.37	0.3	0.84
	0.17	0.3	0.31	0.38		0.44	0.81	0.36	0.76	0.62					1.87	1.35	1.49	5		2.22	1.81	2.2	2.39	2.56			0.23	0.57	0.32	2.61
	0.18	0.3	0.49	1.02		0.63	1.43	0.44	0.5	0.63					1.76	2.29	2.13	1.47		6.24	2.85	1.46	1.72	1.37			0.23	0.36	0.39	1.89
	0.18	0.28	0.36	0.36		0.44	0.66	0.47	1.02	0.63					1.66	2.01	2.2	1.56		6.14	3.69	1.62	1.88	2.38			0.21	0.44	0.3	1.44
	0.24	0.33	0.49	0.51		0.68	0.73	0.34	0.68	0.65					2.91	1.22	2.03	1.77		1.37	4.28	1.83	1.82	1.92			0.21	0.46	0.21	1.7
	0.26	0.32	0.45	0.3		0.28	0.77	0.39	1.62	0.67					1.25	2.28	2.27	1.23		4.46	2.37	1.28	2.38	1.75			0.27	0.63	0.26	1.21
	0.26	0.28	0.54	0.62		0.83	0.59	0.27	0.21	0.68					1.27	1.42	1.24	1.19		6.76	5.22	1.81	2.18	2.38			0.3	0.16	0.34	1.05
	0.2	0.36	0.45	0.35		0.37	0.82	0.53	0.2	0.68					2.64	1.63	1.54	1.39		3.25	9.84	1.74	2.3	2.07			0.27	0.15	0.34	1.79
	0.29	0.37	0.5	0.91		0.48	0.83	0.5	0.37	0.68					1.35	1.44	1.95	2.73		5.74	2.51	1.11	1.27	2.15			0.19	0.26	0.29	1.04
	0.25	0.64	0.51	0.97		0.57	1.06	0.54	0.22	0.69					1.79	1.12	2.26	3.98		3.91	4.41	1.65	1.95	1.4			0.29	0.37	0.32	1.57
	0.23	0.59	0.38	0.39		0.42	1.44	0.69	0.32	0.71					1.4	1.88	1.53	3.67		5.6	2.6	1.16	2.08	1.62			0.28	0.59	0.28	1.11
	0.28	0.27	0.54	0.69		1.26	0.72	0.56	0.22	0.71					1.57	1.79	2.8	2.31		2.22	2.27	1.59	1.49	1.29			0.23	0.29	0.41	1.34
	0.31	0.31	0.4	0.79		0.3	1.73	0.6	0.21	0.73					1.16	2.52	1.63	3.01		2.25	1.23	1.61	1.51	1.94			0.28	0.26	0.28	1.12
	0.4	0.37	0.74	0.44		1.27	0.65	0.66	0.32	0.74					1.41	1.79	2.09	2.78		1.63	1.72	1.88	1.71	1.58			0.3	0.32	0.5	0.8
	0.3	0.38	0.48	0.51		1.62	1.38	0.51	0.29	0.74					2.03	3.08	1.69	2.88		5.77	2.5	2.06	2.02	2.18			0.24	0.36	0.36	1.48
	0.38	0.18	0.41	0.4		0.38	0.53	0.58	0.21	0.75					1.57	1.78	1.9	2.49		2.6	3.39	1.63	2.28	1.84			0.32	0.39	0.36	1.7
	0.32	0.21	0.7	0.71		1.07	0.79	0.59	0.36	0.76					1.78	1.54	1.46	1.31		3.88	2.12	1.96	1.58	1.42			0.3	0.69	0.61	2.02
	0.5	0.25	0.57	1.02		1.3	0.96	0.55	0.44	0.78					1.75	1.19	1.13	1.53		2.87	1.86	1.25	1.2	1.65			0.44	0.88	0.5	2.11
	0.54	0.81	0.56	1.05		1.46	0.59	1.07	0.34	0.8					2.27	1.61	1.38	1.71		2.87	3.21	1.98	1.18	1.7			0.49	0.22	0.72	1.22
	0.38	0.41	0.67	1.45		0.76	0.77	0.1	0.51	0.82					1.78	1.69	2.03	1.81		2.64	2.77	1.47	1.7	2.03			0.58	0.31	0.18	1.72
	0.35	0.39	0.5	1.29		1.02	1.17	0.17	0.26	0.83					1.58	1.31	2.01	1.59		2.74	5.6	1.6	1.51	2.07			0.65	0.39	0.18	1.5
	0.56	0.35	0.74	1.14		1.34	0.81	0.17	0.44	0.86					1.75	2.59	1.45	3.07		2.42	2	1.45	1.47	1.44			1.67	0.69	0.18	2.22
	0.47	0.56	0.8	0.3		0.5	0.82	0.17	0.74	0.9					1.54	1.45	1.66	2.75		3.74	2.01	1.71	1.65	1.23			0.33	0.57	0.21	1.7
	0.11	0.97	0.92	0.22		0.68	0.51	0.29	0.64	0.9					1.35	1.77	2.05	4.12		3.55	2.64	1.44	1.91	2.58			0.6	0.59	0.19	1.79
	0.19	0.26	0.95	0.32		0.93	0.65	0.27	0.61	0.92					2.05	1.52	2.77	1.38		3.86	2.49	1.71	1.56	2.54			0.63	0.33	0.22	2.63
	0.2	0.35	1.07	0.29		2.04	0.94	0.31	0.47	0.92					1.34	2.7	1.33	1.18		9.19	2.98	1.46	1.8	3.22			0.27	0.73	0.2	2.22
	0.22	0.21	1.83	0.29		0.36	1.01	0.35	0.62	0.94					1.2	2.08	2.02	2.09		5.53	2.18	1.36	1.64	1.78			0.28	0.39	0.2	3.55
	0.23	0.23	0.29	0.34		1.22	1.15	0.42	0.5	0.96					1.23	1.8	1.75	2.23		4.29	1.95	1.36	1.88	1.65			0.29	0.57	0.21	2.97
	0.25	0.36	0.37	0.2		1.69	0.58	0.39	0.61	0.97					1.21	1.8	1.18	1.97		3.23	3.91	1.82	3.24	2.11			0.2	0.5	0.23	2.53
	0.23	0.41	0.35	0.26		0.54	0.85	0.38	0.59	0.97					1.72	1.66	1.92	2.22		4.34	2.44	1.48	1.47	2.05			0.62	0.52	0.2	2.42
	0.2	0.18	0.41	0.23		1.08	0.97	0.4	1	0.97					1.41	1.57	1.79	1.37		1.96	2.29	1.41	1.56	2.68			0.28	0.52	0.26	1.58
	0.23	0.23	0.41	0.32		1.27	3.57	0.59	0.22	0.99					1.61	2.2	1.91	1.5		3.03	2.21	1.38	1.66	2.04			0.39	0.54	0.25	2.1
	0.23	0.53	0.37	0.45		0.86	1.27	0.45	0.25	1.03					1.19	1.79	1.93	1.3		1.57	4.64	1.38	1.17	2.1			0.18	0.98	0.27	4.31
	0.2	0.27	0.44	0.23		1.24	1.05	0.47	0.31	1.07					1.13	2.36	1.62	1.31		2.31	1.76	1.48	1.58	3.29			0.19	0.5	0.28	6.27
	0.25	0.35	0.57	0.41		2.07	1.2	0.48	0.3	1.09					1.33	1.95	1.31	1.36		2.76	3.24	1.91	2.12	1.27			0.81	0.56	0.24	2.84
	0.25	0.35	0.53	0.22		0.72	0.26	0.66	0.34	1.21					1.57	1.76	1.18	2		1.93	1.24	2.14	2	1.77			0.57	0.29	0.23	2.24
	0.23	0.17	0.42	0.25		0.99	0.19	0.43	0.46	1.33					1.49	1.57	1.45	1.65		2.26	1.19	1.92	1.32	2.5			0.4	0.46	0.21	3.01
	0.27	0.71	0.54	0.36		0.66	0.16	0.5	0.45	1.4					1.77	1.62	2.93	1.38		2.76	2.06	1.81	1.46	1.66			0.31	0.51	0.32	3.57
	0.32	0.38	0.64	0.55		0.81	0.18	0.59	0.33	0.22					2.22	2.34	1.38	1.36		5.12	1.9	1.52	1.22	2.12			0.52	0.61	0.27	0.2
	0.28	0.4	0.79	0.2		1.13	0.21	0.65	0.41	0.25					2.31	1.31	2.37	1.24		2.32	1.77	2.38	1.6	2.51			0.27	0.3	0.29	0.26
	0.29	0.2	0.75	0.31		1.81	0.29	0.52	0.41	0.25					1.63	1.87	1.3	1.46		5.79	1.45	1.29	1.11	2.01			0.34	0.43	0.37	0.15
	0.3	0.34	0.84	0.39		1.12	0.58	0.7	0.47	0.28					1.08	2.2	1.58	1.59		5.69	1.31	2.04	1.86	2.03			0.34	0.68	0.36	0.18
	0.32	0.58	0.12	0.34		0.88	0.38	0.77	0.44	0.28					1.82	1.42	1.91	1.93		6.05	3.03	2.21	1.7	1.54			0.18	0.64	0.35	0.47
	0.39	0.33	0.25	0.69		1.16	0.23	0.7	0.44	0.32					1.1	1.14	1.13	1.67		3.69	1.18	1.38	1.66	2.11			0.21	0.76	0.29	0.26
	0.3	0.29	0.31	0.79		1.18	0.37	0.98	0.52	0.35					1.39	1.58	1.51	1.2		2.12	1.73	1.41	1.52	1.38			0.29	0.74	0.3	0.26
	0.21	0.32	0.2	0.21		1.71	0.24	1.14	0.67	0.35					1.3	1.68	1.35	1.12		4.45	2.65	1.62	1.89	2.75			0.32	0.44	0.4	0.53
	0.26	0.32	0.28	0.23		1.08	0.29	1.15	0.6	0.4					1.45	1.71	2.43	1.32		4.85	3.16	1.49	1.36	2.03			0.29	0.74	0.26	0.21
	0.34	0.23	0.32	0.24		1.35	0.35	0.62	0.44	0.41					2.27	2.22	1.75	1.18		2.95	2.04	1.43	1.63	1.72			0.24	1.03	0.35	0.54
	0.34	0.74	0.41	0.4		1.27	0.27	0.37	0.38	0.41					1.52	2.19	1.76	2.25		2.5	2.84	1.38	1.87	1.29			0.4	0.36	0.35	0.21
	0.29	0.22	0.2	0.65		2.31	0.38	0.28	0.43	0.42					2.46	1.48	1.38	1.93		5.51	1.47	1.69	1.11	1.74			0.21	0.52	0.28	0.6
	0.32	0.31	0.41	0.51		1.03	0.67	0.47	0.31	0.45					1.37	1.49	2.06	1.79		3.69	1.6	1.93	1.37	1.44			0.34	0.58	0.32	1.1
	0.28	0.42	0.31	0.29		0.88	0.27	0.41	0.4	0.47					1.18	2.05	2.62	2.01		1.45	1.42	1.32	2.1	2.03			0.22	0.55	0.36	0.36
	0.41	0.3	0.44	0.42		1.04	0.44	0.49	0.43	0.48					1.38	1.19	1.66	2.04		3.83	2.94	1.24	1.73	2.8			0.23	0.66	0.34	0.76
	0.28	0.17	0.38	0.45		1.2	0.33	0.44	0.37	0.48					2.31	1.81	1.56	1.24		7.03	2.07	2.19	1.69	2			1.84	0.81	0.38	0.5
	0.5	0.34	0.49	0.47		0.84	0.34	0.53	0.59	0.49					1.4	1.29	1.58	1.85		5.31	2.3	1.85	1.68	1.29			0.31	1.43	0.29	1.09
	0.36	0.51	0.51	0.71		2.61	0.42	0.44	0.61	0.49					1.24	1.61	1.59	2.64		2.83	2.3	1.11	3.23	2.22			0.45	0.66	0.42	0.35
	0.36		0.42	0.3		1.89	0.57	0.58	0.8	0.5					1.26		1.61	1.24		3.92	1.94	1.26	1.52	1.6			0.51	0.73	0.43	0.6
	0.61		0.48	0.33		1.44	0.44	0.63		0.5					1.31		1.64	1.94		6.24	1.47	4.27		2.18			0.67	0.77	0.39	0.61
	0.5		0.5	0.37		1.7	0.5	0.8		0.51					1.37		1.36	1.39		5.47	1.81	1.16		2.16			0.76	0.59	0.5	0.88
	0.72		0.51	0.43		1.21	0.54	0.16		0.53					2.43		1.66	1.13		2.75	1.57	1.41		2			0.69	0.82	0.58	0.38
	0.18		0.64	0.42		1.05	0.55	0.33		0.55					1.47		2.35	1.67		2.3	2.07	1.33		1.59			0.81	0.83	0.5	0.36
	0.18		0.57	0.28		1.79	0.72	0.32		0.56					1.3		2.49	1.13		1.27	1.21	1.89		1.93			1.22	1.06	0.82	1.31
	0.18		0.49	0.4		1.04	0.36	0.45		0.57					1.52		1.37	1.82		1.72	1.27	1.38		4.05			1.61	1.44	0.72	0.45
	0.21		0.69	0.42		1.57	0.37	0.5		0.59					1.09		1.8	1.79		8.09	1.55	3.74		1.53			0.32	0.72	0.15	1.17
	0.19		0.42	0.5		1.11	0.52	0.59		0.59					1.68		1.12	1.96		6.38	2.32	1.89		2.85			0.26	1.73	0.12	0.56
	0.22		0.42	0.32		1.34	0.43	1.15		0.59					1.42		1.49	1.86		2.75	1.7	2.08		1.74			0.38	0.65	0.14	0.87
	0.2		0.55	0.61		1.12	0.44	0.67		0.63					1.4		2.98	1.86		2.19	1.2	1.58		1.29			0.38	1.38	0.16	0.48
	0.2		0.67	0.28		0.8	0.61	0.43		0.63					1.76		1.74	1.98		2.32	1.16	1.82		2.39			0.47	0.53	0.19	1.04
	0.21		0.75	0.38		1.48	0.46	0.46		0.64					1.49		2.03	2.08		3.17	1.4	1.6		2.51			0.41	0.79	0.2	1.27
	0.23		0.6	0.51		1.7	0.76	1.02		0.64					1.46		1.35	2.22		1.78	1.3	1.42		1.76			0.4	0.96	0.14	1.82
	0.2		0.61	0.61		2.02	0.38			0.65					1.57		1.49	1.37		2.55	1.51			1.81			0.49	0.59	0.19	0.49
	0.26		0.68	0.89		2.11	0.51			0.65					1.32		2.36	2.12		4.17	1.49			2.21			0.5	0.77	0.21	1.05
	0.25			0.39		1.22	0.61			0.66					1.38			3.05		3.47	1.87			1.25			0.69	1.17	0.23	1.26
	0.27			0.4		1.72	0.61			0.67					1.39			2.14		3.83	1.72			1.92			0.7	0.81	0.25	1.38
	0.28			0.44		1.5	1			0.68					1.59			4.06		2.23	1.56			2.3			0.64	0.82	0.2	0.64
	0.24			0.31		2.22	0.99			0.69					1.7			3.24		1.91	1.71			1.59			0.76	0.51	0.28	0.7
	0.23			0.32		1.7	0.56			0.73					1.18			2.46		3.49	2.83			1.67			0.61	0.65	0.22	1.01
	0.21			0.37		1.79	0.52			0.73					1.48			4.77		1.5	2.09			3.3			0.75	0.94	0.25	0.54
	0.32			0.61		2.63	0.82			0.75					1.29			2.78		2.48	1.82			2.47			0.85	1.01	0.25	0.77
	0.27			0.62		2.22	0.47			0.77					1.57			2.4		2.05	2.05			2.01			1.05	1.15	0.19	0.53
	0.29			0.6		3.55	0.57			0.78					2.28			2.19		2.87	1.82			2.76			1.03	0.58	0.24	1.39
	0.37			0.72		2.97	0.77			0.78					2.51			3.78		3.71	1.25			2.34			1.31	0.85	0.26	1.02
	0.36			0.32		2.53	1.45			0.79					1.47			3.72		4.95	1.05			2.06			0.86	0.97	0.27	1.08
	0.35			0.56		2.42	1.12			0.81					1.64			3.29		2.78	1.77			3.37			1.05	3.57	0.24	1.25
	0.29			0.37		1.58	0.16			0.82					1.25			2.65		1.73	1.2			1.28			0.23	1.27	0.26	0.72
	0.3			0.43		2.1	0.22			0.83					1.43			2.77		2.46	1.66			1.92			0.34	1.05	0.25	0.92
	0.4			0.47		4.31	0.17			0.84					1.31			3		1.3	2.19			1.56			0.38	1.2	0.32	0.47
	0.26			0.43		6.27	0.22			0.84					1.19			2.38		3.94	2.34			1.13			0.82	0.1	0.24	1.26
	0.35			0.75		2.84	0.21			0.85					1.27			1.42		1.6	1.92			1.7			1.42	0.15	0.21	1.3
	0.35			1.21		2.24	0.22			0.86					1.1			2.53		3.27	1.39			2.59			1.61	0.23	0.29	0.83
	0.28			0.43		3.01	0.23			0.89					1.23			1.59		2.17	1.63			3.86			2.34	0.45	0.22	0.48
	0.32			0.68		3.57	0.23			0.92					1.45			1.7		3.19	1.2			2.87			1.18	1.04	0.28	0.62
	0.36			0.92		0.2	0.43			0.92					2.57			2.21		1.21	1.24			1.76			0.69	0.98	0.27	0.87
	0.34			0.46		0.26	0.26			0.96					1.58			1.29		1.4	1.52			2.06			1.83	1.32	0.3	0.71
	0.38			0.69		0.15	0.46			0.97					1.26			1.49		1.13	1.82			2.96			0.11	1.96	0.28	2.92
	0.29			0.87		0.18	0.3			1					1.7			2.64		1.16	1.36			2.96			0.31	0.22	0.27	0.54
	0.42			0.5		0.47	0.46			1.05					1.09			2.71		1.52	1.41			1.78			0.31	0.18	0.34	0.89
	0.43			0.42		0.26	0.31			1.09					1.34			2.24		2.11	1.73			1.62			0.35	0.16	0.27	0.97
	0.39			0.67		0.26	0.45			1.09					1.1			2.14		3.17	1.58			2.2			0.63	0.34	0.23	0.66
	0.5			0.69		0.53	0.41			1.18					1.99			1.84		3.21	1.41			2.08			0.58	0.2	0.45	1.47
	0.58			0.67		0.21	0.58			1.29					1.44			1.39		1.88	1.91			3.4			1.18	0.31	0.46	1.65
	0.5			0.99		0.54	0.61			1.39					2.06			1.48		1.79	1.12			1.4			1.12	0.36	0.36	0.84
	0.82			1.54		0.21	0.45			1.5					1.77			1.8		1.68	1.59			3.03			0.16	0.37	0.38	1.17
	0.72			0.84		0.6	0.64			1.77					1.47			2.3		3.86	2.31			2.01			0.34	0.26	0.42	1.58
	0.15			1.25		1.1	0.72			0.17					1.94			1.62		2.04	1.22			2.13			0.33	0.32	0.52	0.84
	0.12			0.14		0.36	0.49			0.2					1.09			1.28		1.96	1.62			1.13			0.24	0.36	0.39	0.82
	0.14			0.23		0.76	0.49			0.28					1.12			2.28		1.62	1.78			1.26			0.25	0.27	0.52	0.74
	0.16			0.46		0.5	0.54			0.34					1.32			1.29		1.32	1.52			1.86			0.3	0.81	0.33	1.64
	0.19			0.21		1.09	0.33			0.35					1.47			1.58		3.14	1.56			1.3			0.45	0.33	0.32	1.5
	0.2			0.21		0.35	0.35			0.36					1.75			2.52		6.4	2.55			1.19			0.22	0.67	0.47	2.39
	0.14			0.26		0.6	0.44			0.37					1.14			1.79		1.95	1.32			1.31			0.35	0.4	0.33	1.23
	0.19			0.23		0.61	0.48			0.37					1.22			2.05		3.14	2.29			2.53			0.45	0.46	0.34	1.32
	0.21			0.3		0.88	0.4			0.4					1.6			1.36		4.87	1.83			2.76			0.51	0.48	0.44	4.16
	0.23			0.44		0.38	0.45			0.4					1.27			1.62		3.1	2.35			1.63			0.23	0.5	0.22	2.95
	0.25			0.21		0.36	0.45			0.41					1.39			1.73		3.99	1.43			1.87			0.28	0.38	0.27	3.14
	0.2			0.29		1.31	0.73			0.42					1.47			1.71		1.97	1.41			2.01			0.57	0.47	0.48	2.7
	0.28			0.49		0.45	0.43			0.43					1.2			1.42		2.79	1.82			1.32			0.24	0.6	0.48	2.34
	0.22			0.28		1.17	0.46			0.43					1.37			1.17		1.63	1.5			2.54			0.39	0.92	0.45	3.99
	0.25			0.25		0.56	0.6			0.43					1.54			2.46		2.57	1.36			1.64			0.67	1.01	0.15	0.2
	0.25			0.29		0.87	0.71			0.45					1.88			2.43		3.64	1.49			1.81			0.73	1.09	0.48	0.25
	0.19			0.32		0.48	0.64			0.47					1.15			2.46		1.85	2.08			1.82			0.44	0.22	0.14	0.18
	0.24			0.35		1.04	0.84			0.47					1.21			3.08		1.74	1.44			1.98			0.51	0.17	0.06	0.21
	0.26			0.22		1.27	0.92			0.48					1.12			1.66		1.69	1.86			1.37			0.29	0.26	0.58	0.25
	0.27			0.24		1.82	0.72			0.48					1.37			1.49		3.82	1.36			1.85			0.48	0.26	1.4	0.28
	0.24			0.26		0.49	0.96			0.49					2.01			1.51		1.57	2.48			1.67			0.38	0.37	0.45	0.42
	0.26			0.33		1.05	0.79			0.5					1.75			1.97		3.72	1.24			1.32			0.38	0.41	0.4	0.26
	0.25			0.45		1.26	0.18			0.52					1.3			1.58		4.08	1.48			2.37			0.4	0.75	0.45	0.33
	0.32			0.26		1.38	0.17			0.52					1.3			1.57		2.58	1.25			1.37			0.74	1.32	0.4	0.31
	0.24			0.36		0.64	0.21			0.53					1.36			1.86		3.33	1.77			1.59			0.47	0.98	0.46	0.39
	0.21			0.3		0.7	0.39			0.56					1.47			1.47		5.1	1.24			1.54			0.54	0.52	0.62	0.4
	0.29			0.35		1.01	0.33			0.56					1.44			2.14		4.73	1.54			1.54			0.75	0.72	0.51	0.29
	0.22			0.39		0.54	0.44			0.56					1.62			1.6		3.63	1.32			2.03			0.82	0.71	0.57	0.3
	0.28			0.37		0.77	0.33			0.56					1.28			1.81		2.11	1.36			1.9			0.72	0.59	0.35	0.36
	0.27			0.44		0.53	0.4			0.57					1.36			1.94		2.78	1.39			2.21			0.73	0.69	0.33	0.53
	0.3			0.49		1.39	0.41			0.58					1.64			1.13		2.12	1.24			1.66			1.35	0.51	0.23	0.59
	0.28			0.71		1.02	0.56			0.59					1.25			1.72		3.03	1.45			2.21			1.08	0.58	0.29	0.31
	0.27			0.28		1.08	0.42			0.61					1.33			1.43		2.44	1.66			2.36			1.57	0.82	0.3	0.46
	0.34			0.29		1.25	0.42			0.61					1.13			1.76		6.02	2.19			1.59			1.85	0.84	0.3	1.21
	0.27			0.42		0.72	0.48			0.61					1.26			4.28		3.08	1.33			1.26			1.82	1.5	0.28	0.49
	0.23			0.76		0.92	0.49			0.61					1.42			1.88		3.27	1.91			1.29			2.15	1.49	0.33	0.42
	0.45			0.26		0.47	0.78			0.61					1.77			3.17		2.74	1.39			2.1				1.13	0.32	0.38
	0.46			0.28		1.26	0.52			0.62					1.9			3.36		3.86	1.89			1.11				1.39	0.28	0.73
	0.36			0.36		1.3	0.52			0.64					1.48			3.54		1.76	1.49			1.23				0.68	0.36	0.35
	0.38			0.4		0.83	0.69			0.65					1.45			1.5		2.51	1.56			2.06				3.93	0.37	0.36
	0.42			0.43		0.48	0.6			0.65					1.93			2.94		4.47	1.18			1.25				0.45	0.64	0.47
	0.52			0.43		0.62	0.72			0.65					2.49			2.16		6.19	1.43			2.67				0.71	0.59	0.7
				0.41		0.87	0.25			0.66								1.55		5.85	1.35			1.67				0.68	0.27	0.7
				0.47		0.71	0.26			0.67								1.6		2.42	1.44			1.2				0.46	0.31	0.45
				0.26		2.92	0.4			0.67								1.96		2.05	1.18			1.79				0.63	0.37	1.1
				0.29		0.54	0.43			0.68								1.41		2.43	1.63			1.79				0.37	0.38	0.4
				0.29		0.89				0.68								2.61		2.67				2.23				0.25	0.18	0.49
				0.34		0.97				0.68								4.06		6.01				1.83				0.26	0.21	0.59
				0.35		0.66				0.7								2.31		4.62				1.27				0.37	0.25	0.83
				0.43		1.47				0.7								2.3		6.63				1.29				0.37	0.81	0.85
				0.47		1.65				0.7								1.3		1.9				2.75				0.39	0.41	0.38
				0.39		0.84				0.74								2.04		1.68				3.2				0.67	0.39	0.39
				0.45		1.17				0.75								2.07		4.3				5.73				0.31	0.35	0.44
				0.48		1.58				0.76								1.39		9.53				1.48				0.59	0.56	0.46
				0.53		0.84				0.76								1.81		5.58				1.46				0.52	0.97	0.66
				0.43		0.82				0.76								1.95		4.06				1.68				0.5	0.26	0.71
				0.4		0.74				0.77								2.76		3.95				1.66				0.62	0.35	0.94
				0.3		1.64				0.8								1.84		1.76				1.77				0.42	0.21	1.35
				0.32		1.5				0.8								1.93		6.14				1.43				0.76	0.23	0.67
				0.38		2.39				0.82								1.83		6.16				2.27				0.83	0.36	0.51
				0.44		1.23				0.82								1.67		1.37				2.6				1.41	0.41	0.71
				0.4		1.32				0.82								1.34		1.25				1.69				0.78	0.18	0.81
				0.73		4.16				0.86								1.88		1.36				2.11				0.82	0.23	0.58
				0.32		2.95				0.86								1.91		1.84				1.73				0.87	0.53	0.67
				0.34		3.14				0.9								2.07		4.52				3.36				0.73	0.27	0.88
				0.39		2.7				0.95								1.43		4.72				4.23				0.66	0.35	0.66
				0.43		2.34				0.97								1.46		5.05				5.44				1	0.35	0.74
				0.53		3.99				0.99								1.47		3.35				4.17				0.8	0.17	1.14
				0.92		0.2				1.01								1.11		1.92				1.43				0.66	0.71	0.7
				0.27		0.25				1.01								1.47		1.37				1.51				0.92	0.38	0.65
				0.36		0.18				1.09								1.74		1.23				1.46				1	0.4	0.57
				0.41		0.21				1.09								2.26		1.37				1.66				1.04	0.2	1.04
				0.56		0.25				1.13								1.98		1.8				1.17				0.31	0.34	1.21
				0.28		0.28				1.15								1.24		2.58				1.84				1.66	0.58	0.9
				0.66		0.42				1.16								1.42		1.54				4.18				0.16	0.33	0.59
				0.63		0.26				1.17								2.34		2.5				2.35				0.19	0.29	0.66
				0.69		0.33				1.27								2.13		1.44				1.37				0.68	0.32	1.49
				0.4		0.31				2.09								1.5		1.8				1.57				0.69	0.32	0.68
				0.41		0.39				0.17								2.15		1.81				2.11				0.75	0.23	0.72
				0.42		0.4				0.19								1.45		1.73				2.4				0.76	0.74	0.8
				0.47		0.29				0.22								3.57		1.37				1.79				0.81	0.22	0.85
				0.42		0.3				0.23								2.48		1.88				1.56				0.84	0.31	1.2
				0.52		0.36				0.24								2.25		2.11				1.2				1.08	0.42	2.68
				0.54		0.53				0.25								1.53		1.35				1.35				0.3	0.3	0.87
				0.69		0.59				0.26								1.31		1.4				1.18				0.34	0.17	0.67
				0.91		0.31				0.27								1.79		1.49				1.53				0.36	0.34	0.83
				0.36		0.46				0.29								2.02		1.3				1.88				0.38	0.51	1.02
				0.4		1.21				0.31								3.29		1.17				1.95				0.46	0.16	1.37
				0.41		0.49				0.31								1.89		1.68				2.04				0.49	0.33	0.92
				0.57		0.42				0.32								1.62		1.47				2.06				0.5	0.33	1.51
				0.45		0.38				0.32								2.28		2.2				1.82				0.54	0.38	0.84
				1.05		0.73				0.32								2.77		1.17				2				0.57	0.35	0.88
				1.02		0.35				0.34								2.33		1.74				1.42				0.64	0.35	0.98
				0.23		0.36				0.35								1.53		1.24				1.14				0.72	0.38	1.15
				0.2		0.47				0.35								1.91		1.39				2				0.73	0.46	2.45
				0.24		0.7				0.37								1.55		1.45				2.02				0.79	0.46	1.47
				0.25		0.7				0.37								1.67		1.4				1.35				0.8	0.43	1.48
				0.26		0.45				0.39								1.82		1.65				1.78				0.8	0.35	1.32
				0.28		1.1				0.39								1.67		1.52				1.33				0.83	0.4	2.4
				0.3		0.4				0.41								2.7		2.12				2.09				0.87	0.58	0.13
				0.35		0.49				0.41								2.02		1.48				1.62				0.88	0.64	0.11
				0.35		0.59				0.42								1.5		2				1.7				0.89	0.74	0.3
				0.42		0.83				0.42								1.93		1.52				1.89				0.92	0.6	0.34
				0.23		0.85				0.43								1.39		1.45				1.2				1.01	0.58	0.19
				0.53		0.38				0.43								1.61		2.79				1.57				1.03	0.69	0.45
				0.23		0.39				0.43								1.44		3.24				2.22				1.03	0.75	0.31
				0.3		0.44				0.44								2.43		1.73				2.06				1.05	0.84	0.46
				0.33		0.46				0.44								1.45		1.59				1.58				1.1	0.8	0.18
				0.25		0.66				0.44								2		2.54				1.45				1.15	0.85	0.5
				0.29		0.71				0.44								1.77		1.11				1.51				1.33	0.92	0.36
				0.31		0.94				0.45								1.23		1.44				1.6				1.51	0.08	0.32
				0.3		1.35				0.45								1.3		1.81				1.65				3.03	0.12	0.34
				0.37		0.67				0.46								1.2		1.19				1.18					0.2	0.24
				0.37		0.51				0.46								1.65		1.39				1.83					0.34	0.62
				0.31		0.71				0.47								1.64		1.75				1.78					0.41	0.73
				0.38		0.81				0.48								3.08		1.76				1.38					0.39	0.74
				0.47		0.58				0.49								1.65		1.96				1.52					0.42	0.28
				0.62		0.67				0.49								1.61		3.92				2.45					0.53	0.41
				0.27		0.88				0.49								1.66		3.26				1.5					0.31	0.44
				0.28		0.66				0.5								1.14		1.61				1.3					0.49	0.55
				0.36		0.74				0.51								1.21		2.39				1.13					0.36	0.32
				0.6		1.14				0.52								1.69		1.75				2.06					0.49	0.58
				0.34		0.7				0.52								1.12		2.29				1.77					0.45	0.59
				0.46		0.65				0.53								1.97		1.38				1.54					0.54	0.31
				0.49		0.57				0.54								1.18		2.61				2.23					0.45	0.42
				0.29		1.04				0.54								1.89		1.31				1.88					0.5	0.36
				0.31		1.21				0.54								1.44		1.99				1.81					0.51	0.51
				0.43		0.9				0.55								1.7		2.05				1.13					0.38	0.47
				0.43		0.59				0.57								1.17		2.59				1.55					0.54	0.5
				0.44		0.66				0.57								1.28		1.51				1.95					0.4	1.22
				0.31		1.49				0.57								1.38		1.38				2.03					0.74	0.38
				0.35		0.68				0.6								1.32		2.85				1.84					0.48	0.45
				0.53		0.72				0.6								1.81		1.96				2.64					0.41	0.44
				0.53		0.8				0.61								1.59		2.73				3.42					0.7	0.33
				0.61		0.85				0.61								1.48		1.38				1.39					0.57	0.36
				0.6		1.2				0.61								2.16		1.33				2.15					0.56	0.46
				0.88		2.68				0.61								1.16		1.78				2.25					0.67	0.51
				0.48		0.87				0.63								1.87		2.16				3.85					0.5	0.55
				0.75		0.67				0.64								2.65		2.7				1.34					0.74	0.57
						0.83				0.65										1.62				1.28					0.8	0.84
						1.02				0.66										1.86				1.24					0.92	0.37
						1.37				0.66										2.37				1.29					0.95	0.53
						0.92				0.67										1.23				1.28					1.07	0.87
						1.51				0.68										3.06				1.99					1.83	1.51
						0.84				0.68										3.54				1.75					0.29	0.49
						0.88				0.69										4.89				1.26					0.37	0.57
						0.98				0.7										2.86				1.82					0.35	0.7
						1.15				0.71										5.32				2.37					0.41	0.46
						2.45				0.71										5.02				3.17					0.41	0.93
						1.47				0.74										5.09				3.09					0.37	0.38
						1.48				0.75										1.98				1.99					0.44	0.66
						1.32				0.78										3.15				2.58					0.57	0.8
						2.4				0.8										1.58				2.43					0.53	0.41
						0.13				0.82										1.66				1.28					0.42	0.6
						0.11				0.85										2				1.64					0.54	0.7
						0.3				0.86										1.31				2.21					0.64	0.97
						0.34				0.87										1.76				1.41					0.79	0.51
						0.19				0.88										1.19				2.67					0.75	1.21
						0.45				0.91										1.43				1.53					0.84	0.55
						0.31				0.91										1.17				2.59					0.12	1.71
						0.46				0.92										1.21				1.8					0.25	1.92
						0.18				0.96										1.68				1.5					0.31	0.77
						0.5				0.96										1.86				2.04					0.2	1.43
						0.36				0.99										1.26				1.51					0.28	1.86
						0.32				1.02										2.12				2.11					0.32	0.99
						0.34				1.04										1.85				1.35					0.41	0.82
						0.24				1.06										1.44				2.04					0.2	0.84
						0.62				1.07										1.74				2.04					0.41	1.78
						0.73				1.07										1.21				1.62					0.31	0.52
						0.74				1.1										1.16				1.94					0.44	0.53
						0.28				1.14										1.37				1.87					0.38	1.56
						0.41				1.31										1.95				1.41					0.49	1.55
						0.44				1.36										1.11				1.81					0.51	0.61
						0.55				1.38										1.33				1.48					0.42	0.73
						0.32				1.63										1.48				1.2					0.48	1.73
						0.58														1.47									0.5	0.59
						0.59														1.24									0.51	0.89
						0.31														1.36									0.64	0.77
						0.42														1.44									0.57	0.71
						0.36														2.4									0.49	0.95
						0.51														2.39									0.69	0.81
						0.47														2.06									0.42	1.16
						0.5														1.72									0.42	0.81
						1.22														1.19									0.55	1.1
						0.38														1.32									0.67	1.74
						0.45														2.82									0.75	1.19
						0.44														2.66									0.6	3.16
						0.33														1.9									0.61	1.8
						0.36														1.35									0.68	1.73
						0.46														2.79									0.21	0.76
						0.51														2.35									0.47	1.6
						0.55														1.42									0.22	2.17
						0.57														2.04									0.3	1.58
						0.84														1.5									0.32	1.09
						0.37														1.15									0.59	2.67
						0.53														1.37									0.38	1.32
						0.87														1.84									1.02	2.5
						1.51														1.44									0.36	1.82
						0.49														1.9									0.51	3.12
						0.57														1.92									0.3	0.26
						0.7														2.02									0.62	0.19
						0.46														1.72									0.35	0.16
						0.93														3.08									0.91	0.18
						0.38														1.87									0.97	0.21
						0.66														1.85									0.39	0.29
						0.8														1.41									0.69	0.58
						0.41														1.89									0.79	0.38
						0.6														1.16									0.44	0.23
						0.7														1.48									0.51	0.37
						0.97														1.83									0.4	0.24
						0.51														3.54									0.71	0.29
						1.21														6.03									1.02	0.35
						0.55														2.64									1.05	0.27
						1.71														2.7									1.45	0.38
						1.92														3.07									1.29	0.67
						0.77														2.6									1.14	0.27
						1.43														4									0.3	0.44
						1.86														5.49									0.22	0.33
						0.99														5.71									0.32	0.34
						0.82														3.2									0.29	0.42
						0.84														5.78									0.29	0.57
						1.78														2.21									0.34	0.44
						0.52														5.42									0.2	0.5
						0.53														2.33									0.26	0.54
						1.56														2.35									0.23	0.55
						1.55														2.5									0.32	0.72
						0.61														3.39									0.45	0.36
						0.73														3.59									0.23	0.37
						1.73														5.73									0.41	0.52
						0.59														1.84									0.22	0.43
						0.89														3.21									0.25	0.44
						0.77														1.65									0.36	0.61
						0.71														3.23									0.55	0.46
						0.95														3.2									0.2	0.76
						0.81														3.45									0.31	0.38
						1.16														5.14									0.39	0.51
						0.81														2.08									0.34	0.61
						1.1														3.67									0.69	0.61
						1.74														1.45									0.79	1
						1.19														1.9									0.21	0.99
						3.16														3.19									0.23	0.56
						1.8														4.11									0.24	0.52
						1.73														5.12									0.4	0.82
						0.76														3.89									0.65	0.47
						1.6														3.96									0.51	0.57
						2.17														4.73									0.29	0.77
						1.58														2.1									0.42	1.45
						1.09														4.73									0.45	1.12
						2.67														4.71									0.47	0.16
						1.32														2.06									0.71	0.22
						2.5														1.19									0.3	0.17
						1.82														2.6									0.33	0.22
						3.12														2.03									0.37	0.21
																													0.43	0.22
																													0.42	0.23
																													0.28	0.23
																													0.4	0.43
																													0.42	0.26
																													0.5	0.46
																													0.32	0.3
																													0.61	0.46
																													0.28	0.31
																													0.38	0.45
																													0.51	0.41
																													0.61	0.58
																													0.89	0.61
																													0.39	0.45
																													0.4	0.64
																													0.44	0.72
																													0.31	0.49
																													0.32	0.49
																													0.37	0.54
																													0.61	0.33
																													0.62	0.35
																													0.6	0.44
																													0.72	0.48
																													0.32	0.4
																													0.56	0.45
																													0.37	0.45
																													0.43	0.73
																													0.47	0.43
																													0.43	0.46
																													0.75	0.6
																													1.21	0.71
																													0.43	0.64
																													0.68	0.84
																													0.92	0.92
																													0.46	0.72
																													0.69	0.96
																													0.87	0.79
																													0.5	0.18
																													0.42	0.17
																													0.67	0.21
																													0.69	0.39
																													0.67	0.33
																													0.99	0.44
																													1.54	0.33
																													0.84	0.4
																													1.25	0.41
																													0.14	0.56
																													0.23	0.42
																													0.46	0.42
																													0.21	0.48
																													0.21	0.49
																													0.26	0.78
																													0.23	0.52
																													0.3	0.52
																													0.44	0.69
																													0.21	0.6
																													0.29	0.72
																													0.49	0.25
																													0.28	0.26
																													0.25	0.4
																													0.29	0.43
																													0.32	0.12
																													0.35	0.13
																													0.22	0.17
																													0.24	0.23
																													0.26	0.23
																													0.33	0.38
																													0.45	0.22
																													0.26	0.36
																													0.36	0.44
																													0.3	0.47
																													0.35	0.34
																													0.39	0.39
																													0.37	0.27
																													0.44	0.53
																													0.49	0.5
																													0.71	0.54
																													0.28	0.69
																													0.29	0.56
																													0.42	0.6
																													0.76	0.66
																													0.26	0.51
																													0.28	0.58
																													0.36	0.59
																													0.4	0.55
																													0.43	1.07
																													0.43	0.1
																													0.41	0.17
																													0.47	0.17
																													0.26	0.17
																													0.29	0.29
																													0.29	0.27
																													0.34	0.31
																													0.35	0.35
																													0.43	0.42
																													0.47	0.39
																													0.39	0.38
																													0.45	0.4
																													0.48	0.59
																													0.53	0.45
																													0.43	0.47
																													0.4	0.48
																													0.3	0.66
																													0.32	0.43
																													0.38	0.5
																													0.44	0.59
																													0.4	0.65
																													0.73	0.52
																													0.32	0.7
																													0.34	0.77
																													0.39	0.7
																													0.43	0.98
																													0.53	1.14
																													0.92	1.15
																													0.27	0.62
																													0.36	0.37
																													0.41	0.28
																													0.56	0.47
																													0.28	0.41
																													0.66	0.49
																													0.63	0.44
																													0.69	0.53
																													0.4	0.44
																													0.41	0.58
																													0.42	0.63
																													0.47	0.8
																													0.42	0.16
																													0.52	0.33
																													0.54	0.32
																													0.69	0.45
																													0.91	0.5
																													0.36	0.59
																													0.4	1.15
																													0.41	0.67
																													0.57	0.43
																													0.45	0.46
																													1.05	1.02
																													1.02	0.16
																													0.23	0.26
																													0.2	0.39
																													0.24	0.25
																													0.25	0.29
																													0.26	0.43
																													0.28	0.44
																													0.3	0.32
																													0.35	0.39
																													0.35	0.31
																													0.42	0.56
																													0.23	0.41
																													0.53	0.58
																													0.23	0.49
																													0.3	0.45
																													0.33	0.36
																													0.25	0.33
																													0.29	0.72
																													0.31	0.6
																													0.3	0.74
																													0.37	0.38
																													0.37	0.74
																													0.31	0.57
																													0.38	0.81
																													0.47	0.72
																													0.62	0.62
																													0.27	0.78
																													0.28	0.52
																													0.36	0.76
																													0.6	0.5
																													0.34	1.02
																													0.46	0.68
																													0.49	1.62
																													0.29	0.21
																													0.31	0.2
																													0.43	0.37
																													0.43	0.22
																													0.44	0.32
																													0.31	0.22
																													0.35	0.21
																													0.53	0.32
																													0.53	0.29
																													0.61	0.21
																													0.6	0.36
																													0.88	0.44
																													0.48	0.34
																													0.75	0.51
																														0.26
																														0.44
																														0.74
																														0.64
																														0.61
																														0.47
																														0.62
																														0.5
																														0.61
																														0.59
																														1
																														0.22
																														0.25
																														0.31
																														0.3
																														0.34
																														0.46
																														0.45
																														0.33
																														0.41
																														0.41
																														0.47
																														0.44
																														0.44
																														0.52
																														0.67
																														0.6
																														0.44
																														0.38
																														0.43
																														0.31
																														0.4
																														0.43
																														0.37
																														0.59
																														0.61
																														0.8
																														0.28
																														0.3
																														0.33
																														0.34
																														0.39
																														0.4
																														0.42
																														0.44
																														0.45
																														0.46
																														0.48
																														0.48
																														0.49
																														0.49
																														0.49
																														0.5
																														0.52
																														0.52
																														0.58
																														0.59
																														0.61
																														0.62
																														0.62
																														0.63
																														0.63
																														0.65
																														0.67
																														0.68
																														0.68
																														0.68
																														0.69
																														0.71
																														0.71
																														0.73
																														0.74
																														0.74
																														0.75
																														0.76
																														0.78
																														0.8
																														0.82
																														0.83
																														0.86
																														0.9
																														0.9
																														0.92
																														0.92
																														0.94
																														0.96
																														0.97
																														0.97
																														0.97
																														0.99
																														1.03
																														1.07
																														1.09
																														1.21
																														1.33
																														1.4
																														0.22
																														0.25
																														0.25
																														0.28
																														0.28
																														0.32
																														0.35
																														0.35
																														0.4
																														0.41
																														0.41
																														0.42
																														0.45
																														0.47
																														0.48
																														0.48
																														0.49
																														0.49
																														0.5
																														0.5
																														0.51
																														0.53
																														0.55
																														0.56
																														0.57
																														0.59
																														0.59
																														0.59
																														0.63
																														0.63
																														0.64
																														0.64
																														0.65
																														0.65
																														0.66
																														0.67
																														0.68
																														0.69
																														0.73
																														0.73
																														0.75
																														0.77
																														0.78
																														0.78
																														0.79
																														0.81
																														0.82
																														0.83
																														0.84
																														0.84
																														0.85
																														0.86
																														0.89
																														0.92
																														0.92
																														0.96
																														0.97
																														1
																														1.05
																														1.09
																														1.09
																														1.18
																														1.29
																														1.39
																														1.5
																														1.77
																														0.17
																														0.2
																														0.28
																														0.34
																														0.35
																														0.36
																														0.37
																														0.37
																														0.4
																														0.4
																														0.41
																														0.42
																														0.43
																														0.43
																														0.43
																														0.45
																														0.47
																														0.47
																														0.48
																														0.48
																														0.49
																														0.5
																														0.52
																														0.52
																														0.53
																														0.56
																														0.56
																														0.56
																														0.56
																														0.57
																														0.58
																														0.59
																														0.61
																														0.61
																														0.61
																														0.61
																														0.61
																														0.62
																														0.64
																														0.65
																														0.65
																														0.65
																														0.66
																														0.67
																														0.67
																														0.68
																														0.68
																														0.68
																														0.7
																														0.7
																														0.7
																														0.74
																														0.75
																														0.76
																														0.76
																														0.76
																														0.77
																														0.8
																														0.8
																														0.82
																														0.82
																														0.82
																														0.86
																														0.86
																														0.9
																														0.95
																														0.97
																														0.99
																														1.01
																														1.01
																														1.09
																														1.09
																														1.13
																														1.15
																														1.16
																														1.17
																														1.27
																														2.09
																														0.17
																														0.19
																														0.22
																														0.23
																														0.24
																														0.25
																														0.26
																														0.27
																														0.29
																														0.31
																														0.31
																														0.32
																														0.32
																														0.32
																														0.34
																														0.35
																														0.35
																														0.37
																														0.37
																														0.39
																														0.39
																														0.41
																														0.41
																														0.42
																														0.42
																														0.43
																														0.43
																														0.43
																														0.44
																														0.44
																														0.44
																														0.44
																														0.45
																														0.45
																														0.46
																														0.46
																														0.47
																														0.48
																														0.49
																														0.49
																														0.49
																														0.5
																														0.51
																														0.52
																														0.52
																														0.53
																														0.54
																														0.54
																														0.54
																														0.55
																														0.57
																														0.57
																														0.57
																														0.6
																														0.6
																														0.61
																														0.61
																														0.61
																														0.61
																														0.63
																														0.64
																														0.65
																														0.66
																														0.66
																														0.67
																														0.68
																														0.68
																														0.69
																														0.7
																														0.71
																														0.71
																														0.74
																														0.75
																														0.78
																														0.8
																														0.82
																														0.85
																														0.86
																														0.87
																														0.88
																														0.91
																														0.91
																														0.92
																														0.96
																														0.96
																														0.99
																														1.02
																														1.04
																														1.06
																														1.07
																														1.07
																														1.1
																														1.14
																														1.31
																														1.36
																														1.38
																														1.63
[truncated: 6 more columns]

## Sheet: Figure 4
Figure 4c	Myelinated vs Unmyelinated, mitochondrial area																	Figure 4e	Myelinated vs Unmyelinated, number of mitochondria
Unmyelinated									Myelinated									Unmyelinated	Myelinated
Cell 1	Cell 2	Cell 3	Cell 4	Cell 5	Cell 6	Cell 7	Cell 8		Cell 1	Cell 2	Cell 3	Cell 4	Cell 5	Cell 6	Cell 7	Cell 8		0.95	2.16667
0.52	1.35	0.11	0.94	0.7	0.43	0.17	0.54		1.31	1.58	0.68	1.24	0.81	1.22	0.75	1.68		1.7	5.16667
1.13	0.29	0.23	0.55	0.14	0.9	0.52	0.21		1.54	1	0.51	0.24	0.95	1.99	0.74	2.54		2	4
0.49	0.19	0.64	0.59	0.53	1.32	0.25	0.09		2.25	0.55	0.28	0.31	0.21	0.33	0.83	2.17		0.75	3.2
0.52	0.61	0.18	0.26	0.17	1.16	0.38			0.72	0.83	0.37	1.29	1.14	1.58	1.81	1.16		1.5	7
0.72		0.18	0.17	0.18	0.54	0.29			0.86		0.42	1.47	0.26	0.46	0.97	0.58		3	3.5
1			0.42	0.2	0.95	0.27			1.5		1.23	1.38	0.41	0.83	2.76	2.17		6	9
			0.7	0.76	0.82	0.18			1.98		0.99	0.87	0.39	2.43	0.39	1.97		1.66667	2.66667
			0.34	0.45	0.97	0.37			1.92		0.29	1.12	0.3	1.23	0.89	0.15		1.33333	5
			0.35	0.34	0.66	1.17			1.91		0.31	1.45	0.21	0.2		0.1
				0.44	1.03	0.66			0.95		0.14	0.83	0.45	1.62
				0.18	1.03				1.16		0.11	0.38	0.27	1.53
				0.11	0.88				1.2			1.16	0.37	0.16				Figure 4f	Myelinated vs Unmyelinated, average segment length
				0.18	0.77				0.58			1.13	0.17	1.24
				0.19					0.58			0.69	0.22	1.21				Unmyelinated	Myelinated
				0.07					0.18			0.7	0.3	0.38				6.363	10.9433
				0.1					1.73			0.45	0.43	2.31				5.861	17.3033
				0.41								0.52	0.9	1.62				13.185	21.46
				0.39								0.45	0.34	0.93				7.23125	18.69
												0.77	0.51					9.94167	27.0433
												0.71	0.99					19.34	19.265
												0.85	0.16					48.26	41.73
													0.25					12.2917	14.5267
													0.12					8.82667	28.46
													0.35
													0.57
													0.65					Figure 4g	Myelinated vs Unmyelinated, mitochondrial density
													0.55					0.185692	0.218314
																		0.261193	0.33056
																		0.083542	0.186393
																		0.065677	0.1726
Figure 4d	Myelinated vs Unmyelinated, mitochondrial aspect ratio																	0.181695	0.260325
																		0.114708	0.167161
Unmyelinated									Myelinated									0.119807	0.216605
Cell 1	Cell 2	Cell 3	Cell 4	Cell 5	Cell 6	Cell 7	Cell 8		Cell 1	Cell 2	Cell 3	Cell 4	Cell 5	Cell 6	Cell 7	Cell 8		0.199087	0.234469
2.17	2.93	1.39	1.79	1.63	2.23	1.39	3.17		2.1	1.85	2.08	3.38	2.14	3.58	1.6	4.36		0.233421	0.175685
3.07	1.4	1.37	3.41	1.39	1.3	1.98	1.35		2.85	2.33	2.15	1.61	2.11	2.15	2.34	7.16
1.41	1.45	2.39	2.43	1.93	2.05	1.41	1.41		2.97	1.45	1.47	2.23	1.31	3.43	1.28	3.42
1.75	1.45	1.37	1.89	1.21	3.97	1.57			1.47	1.37	2.11	3.69	1.78	4.77	4.21	4
1.47		1.66	2	1.48	4.29	1.3			1.88		2.65	2.95	1.63	3	2.63	1.98
3.17		4.89	1.71	1.34	3.99	1.57			3		3.27	3.55	3.45	5.54	4.2	6.02
		6.47	3.42	1.63	1.26	1.26			2.91		2.34	3.51	3.28	5.93	2.04	5.47
			2.26	2.5	1.3	1.8			2.94		1.95	8.89	1.94	2.81	2.73	1.21
			1.79	1.72	2.13	2.01			1.92		2.03	6.17	2.05	2.23		1.54
				2.11	2.6	1.88			2.58		1.42	1.68	2.61	2
				1.19	3.44				3.62		1.48	3.26	2.58	3.47
				1.31	2.3				2.27			3.87	2.43	1.49
				1.43	3.03				1.83			5.63	1.63	3.22
				1.42					1.75			2.87	2.09	2.96
				1.28					1.48			1.39	1.84	2.82
				1.36					1.86			3	2.8	8.21
				2.87								4.27	3.64	4.07
				2.41								3	1.99	4.32
												3.76	2.44
												5.09	3.52
												3.54	1.92
													2.02
													1.37
													2.1
													4.36
													4.91
													5.12

## Sheet: Figure 5
Figure 5c	Myelinated vs Unmyelinated, mitochondrial density
	Basket									L2/3 PN
	Cell 1	Cell 2	Cell 3	Cell 4	Cell 5	Cell 6	Cell 7	Cell 8		Cell 1	Cell 2	Cell 3	Cell 4	Cell 5	Cell 6	Cell 7
Myelinated	0.336788	0.0831343	0.358498	0.353435	0.220753	0.331253	0.493149	0.19551		0.21884	0.332762	0.232256	0.193526	0.187208	0.161352	0.119236
Unmyelinated	0.0153465	0.213845	0.064956	0	0.179443	0.168657	0.297318	0.166391		0	0.141799	0.242431	0.148449	0.0601017	0.0369485	0.128304
Figure 5d	Myelinated vs Unmyelinated, absolute mitochondrial volume
	Basket									L2/3 PN
	Cell 1	Cell 2	Cell 3	Cell 4	Cell 5	Cell 6	Cell 7	Cell 8		Cell 1	Cell 2	Cell 3	Cell 4	Cell 5	Cell 6	Cell 7
Myelinated	0.21742	0.899175	0.185858	0.241408	0.336276	0.339103	0.0807232	0.494195		0.0553796	0.0456064	0.0714752	0.0703858	0.0385798	0.0388198	0.048057
Unmyelinated	0.138222	0.0514876	0.110495	0	0.329239	0.097338	0.0149035	0.034423		0	0.0518814	0.0561184	0.0458048	0.0489728	0.056087	0.0263108
Figure 5e	Myelinated vs Unmyelinated, relative mitochondrial volume
	Basket									L2/3 PN
	Cell 1	Cell 2	Cell 3	Cell 4	Cell 5	Cell 6	Cell 7	Cell 8		Cell 1	Cell 2	Cell 3	Cell 4	Cell 5	Cell 6	Cell 7
Myelinated	0.209152	0.203473	0.19299	0.183754	0.162122	0.194187	0.123435	0.142795		0.0783111	0.0548117	0.070108	0.0305256	0.0330309	0.0247683	0.0181193
Unmyelinated	0.0184321	0.108471	0.0722345	0	0.247461	0.155398	0.0407242	0.0454339		0	0.0484074	0.0669486	0.0400882	0.0379357	0.0155408	0.0201788

## Sheet: Figure 6
Figure 6d	Shiverer, mitochondrial area
	WT							Shi
	Cell 1	Cell 2	Cell 3	Cell 4	Cell 5	Cell 6		Cell 1	Cell 2	Cell 3	Cell 4	Cell 5	Cell 6	Cell 7
Myelinated	0.878571	1.23188	1.437		0.88125	1.18333		1.07464	0.684375	0.97		1.04667	1.149	1.02455
Unmyelinated	0.397143	0.268571	0.54		0.375	0.625		0.535	0.322	0.413333		0.411429	0.771667	0.42
Figure 6e	Shiverer, mitochondrial aspect ratio
	WT							Shi
	Cell 1	Cell 2	Cell 3	Cell 4	Cell 5	Cell 6		Cell 1	Cell 2	Cell 3	Cell 4	Cell 5	Cell 6	Cell 7
Myelinated	3.10952	3.83125	3.463	3.56125	3.30778			2.79393	2.15187	3.02857		2.355	3.164	2.88273
Unmyelinated	2.19286	1.60143	2.37	2.6725	2.98			1.8745	1.578	1.43		1.85714	2.36417	1.98714
Figure 6f	Shiverer, number of mitochondria
	WT							Shi
	Cell 1	Cell 2	Cell 3	Cell 4	Cell 5	Cell 6		Cell 1	Cell 2	Cell 3	Cell 4	Cell 5	Cell 6	Cell 7
Myelinated	5.25	5.33333	10	4	8.5	4.5		5.6	5	2.33333	2	3	2.5	2.57143
Unmyelinated	2.8	1.75	1	0.666667	2	0.5		4	2.75	1.5	0.75	2.33333	2.5	1.57143
Figure 6g	Shiverer, segment length
	WT							Shi
	Cell 1	Cell 2	Cell 3	Cell 4	Cell 5	Cell 6		Cell 1	Cell 2	Cell 3	Cell 4	Cell 5	Cell 6	Cell 7
Myelinated	19.515	25.0467	49.85	21.43	29.84	23.99		28.606	18.9967	14.3767	15.74	19.845	11.5833	14.5643
Unmyelinated	21.024	10.5	15.82	11.1567	25.095	12.2025		25.414	19.3525	9.695	13.655	15.84	18.265	10.1829
Figure 6g	Shiverer, mitochondrial density
	WT							Shi
	Cell 1	Cell 2	Cell 3	Cell 4	Cell 5	Cell 6		Cell 1	Cell 2	Cell 3	Cell 4	Cell 5	Cell 6	Cell 7
Myelinated	0.245073	0.229688	0.200602	0.167346	0.288192	0.205137		0.194554	0.254519	0.144539	0.14722	0.139331	0.235067	0.158322
Unmyelinated	0.12604	0.137734	0.063211	0.033283	0.049432	0.018376		0.152225	0.154498	0.150341	0.079992	0.15851	0.124171	0.154215

## Sheet: Figure 7
Figure 7d	Mitochondrial calcium responses					Figure 7f	Cytosolic calcium responses
MBP-	MBP+	Cpz				MBP-	MBP+	Cpz
3.22837	0.085946	0.252839				0.03291	4.31602	0.624145
0.24206	0.394135	0.543958				0.666535	0.649503	0.30096
0.170304	0.101171	0.932817				2.70732	1.74567	0.1335
0.286034	0.148506	0.189791				0.018052	3.05538	0.0378342
0.10769	0.786843	0.391908				0.032162	1.31223	1.40188
0.897452	0.124388	0.005318				0.083797	0.392388	0.136253
0.323872	0.034681	0.059041				0.076247	3.33064	0.995504
0.771451	0.061217	0.055017				0.113572	0.156744	0.703739
0.456011	0.038446	0.089092				0.08644	1.88013	0.603122
0.369773	0.294127	0.072665				0.269978	0.597307	-0.127663
1.58237	0.270345	0.090251				0.313467	4.65034	4.2747
0.222142	0.800269	0.201513				0.290752	1.04754	0.599909
0.057221	6.60038	0.108084				0.043663	2.01197	0.509475
2.38657	1.48979	0.383465				0.571304	6.1446	5.55523
0.361557	0.118674	0.125274				0.011302	1.34576	0.443369
4.05914	0.014539	0.047343				0.0277	3.92281	1.47934
2.81965	0.122092	0.140168				0.329965	1.17971	3.52688
4.62111	0.274776	0.081781				0.217805	0.714651	3.84699
0.124489	0.176989	0.130282					5.52773	2.45599
0.049031	1.29144	0.24017					7.15715	2.3146
0.325793	0.056519	0.490665					5.69849	11.3839
0.117112	0.036067	4.85663					3.37572	7.46863
0.407523	0.043224	0.215984					0.780406	2.71535
0.428022	0.054833	0.05056					0.904293	0.464886
0.318217	0.082818	0.025653						3.01071
0.588239	0.32334	0.136939						1.61608
1.54507	0.034237	0.11829						1.05823
	0.040261	0.159916						0.784212
	0.040607	0.177813
	0.035704	0.112763
	0.08988	0.100781
	0.013565	0.318342
	0.097384	0.658635
	0.094896	0.114781
	0.109558
	0.10872
	0.063916
	0.020112
	0.085237
	0.06512
	0.057225
	0.079025
	0.110668
	0.144361
	0.109811
	0.085876
	0.100767
	0.095538
	0.144876
	0.142846
	0.058776
	0.022302
	0.077873
	0.028221
	0.11122
	0.137315
	0.119022
	0.016655
	0.199492
	0.459008
	0.060933
	0.031742
	0.208344
	0.2388
	0.317926
	0.083472
	0.085623
	0.040648
	0.084316
	0.082764
	0.052378
	0.026521
	0.025926
	0.052962
	0.021589
	0.051025
	0.013206
	0.036874
	0.063267
	0.073783
	0.008237
	0.199481
	0.007785
	0.024692
	0.115621
	0.039476
	0.045824
	0.087081
	0.110875
	0.006496
	-0.00083
	0.018435
	0.017307
	0.042034
	0.064917
	0.041766
	0.0646
	0.024659
	0.08294
	0.233401
	0.322956

## Sheet: Figure 8
Figure 8a	Mitochondrial calcium response vs distance to MBP							Figure 8c	Distance Caspr to next mitochondrion
									Cell 1	Cell 2	Cell 3	Cell 4
Distance edge MBP	dF/F Segment	dF/F Branch Point						Paranode 1	2	0.12	11.27	2.77
-14.782	0.110875							Paranode 2	0.46	0.43	0.13	0.38
-13.553	0.233401							Paranode 3	1.47	0.5	0.01	2.29
-13.446	0.017307							Paranode 4	0.09	0.12	0.2	16.57
-11.377	0.018435							Paranode 5		0.52		2.89
-10.656	0.087081							Paranode 6		0.26		6.64
-9.864	0.109811
-8.599	0.045824
-8.42	0.015829							Figure 8f	Mitochondrial calcium responses in branch points
-7.157	-0.00083							Control	Cuprizone
-6.9	0.007785							0.332671	0.656912
-6.651	0.2388							0.273742	0.101823
-6.104	0.006496							0.520517	0.128577
-6.081	0.137315							2.37426	0.147977
-5.06	0.039476							3.58785	0.273453
-5.005	0.322956							0.017457	0.212959
-4.321	0.040261							2.72809	0.204145
-3.902	0.031742							4.78015	0.098604
-3.824	0.024659							0.104915	0.133371
-3.69	0.041766							1.23435	0.457652
-3.547	0.144361							0.111707	0.405506
-3.252	0.08294							0.308203	0.121242
-3.184	0.317926							3.95242	0.046234
-3.122	0.085623							2.20774	1.88081
-2.947	0.120089							0.069618	0.0133396
-2.553	0.016655							2.85795	0.293608
-2.389	0.119022							4.26771	0.079474
-2.073	0.024692							0.153466	0.098247
-1.436	0.32334							2.69114	0.142475
-1.356	0.115621							0.22488	0.078553
-1.104	0.208344							0.116272
-1.038	0.0646							0.06062
0.96	1.58237							0.133827
0.98	0.323872							0.351742
1.215	0.057221							0.674593
1.622	1.54507							0.114753
3.5	0.222142							0.274396
5.486	0.771451							0.121096
5.719	0.369773							0.137774
8.077	0.428022							1.76074
8.384	0.456011							0.689338
11.507	0.407523							3.11921
0.832		0.0174572						0.357003
0.894		0.104915						0.342612
0.976		0.111707						0.144857
1.022		0.153466						0.971555
1.19		0.137774						0.162646
1.805		0.144857						0.004471
2.146		0.273742
2.233		0.520517
2.266		2.37426						Figure 8g	Mitochondrial calcium responses, branch point vs segment in Cpz
2.425		3.58785						Cpz segment	Cpz branch point
2.683		2.72809						0.252839	0.656912
3.017		4.78015						0.543958	0.101823
3.13		1.23435						0.932817	0.128577
3.347		0.674593						0.189791	0.147977
3.473		0.114753						0.391908	0.273453
4.084		0.274396						0.005318	0.212959
5.4		1.76074						0.059041	0.204145
5.576		0.689338						0.055017	0.098604
7.988		3.11921						0.089092	0.133371
9.754		0.357003						0.072665	0.457652
12.311		0.342612						0.090251	0.405506
								0.201513	0.121242
								0.108084	0.046234
								0.383465	1.88081
								0.125274	0.0133396
								0.047343	0.293608
								0.140168	0.079474
								0.081781	0.098247
								0.130282	0.142475
								0.24017	0.078553
								0.490665
								4.85663
								0.215984
								0.05056
								0.025653
								0.136939
								0.11829
								0.159916
								0.177813
								0.112763
								0.100781
								0.318342
								0.658635
								0.114781

## Sheet: Supplementary Figure 1
Supplementary Figure 1c	Mitochondrial motility
Basket cells					L5 Pyramidal
	#Mitos	Moving mitos	% stationary			#Mitos	Moving mitos	% stationary
Mouse 1 ROI 1	40	1	97.5		Mouse 1 ROI 1	305	4	98.6885
Mouse 2 ROI 1	39	0	100		Mouse 2 ROI 1	413	9	97.8208
Mouse 2 ROI 2	21	0	100		Mouse 2 ROI 2	275	5	98.1818
Mouse 2 ROI 3	19	0	100		Mouse 3 ROI 1	152	5	96.7105
Mouse 3 ROI 1	334	2	99.4012
Mouse 3 ROI 2	197	1	99.4924
Mouse 4 ROI 1	586	8	98.6348
Total	1236	12	99.0291		Total	1145	23	97.9913

## Sheet: Supplementary Figure 2
Supplementary Figure 2a	Resting membrane potential				Supplementary Figure 2c	AP Current threshold			Supplementary Figure 2e	Half-width
Control	Cuprizone				Control	Cuprizone			Control	Cuprizone
-70.33	-58.33				258.19	222.79			0.2253	0.2469
-62.94	-61.42				349.7	343.03			0.2635	0.3284
-57.66	-66.67				368.66	689.11			0.336	0.251
-61.05	-63.26				218.51	372.33			0.2899	0.2589
-67.73	-66.09				450.45	358.9			0.3519	0.2356
-59.39	-61.38				206.305	441.3			0.2978	0.2671
-66.05	-64.66				513.32	359.51			0.244	0.2413
-64.79	-66.45				354.02	683.6			0.2753	0.2543
-65.81					395.52				0.2237
Supplementary Figure 2b	AP Voltage threshold				Supplementary Figure 2d	Amplitude
Control	Cuprizone				Control	Cuprizone
-36.8053	-40.9101				78.2495	77.4102
-37.1258	-40.2692				75.7775	72.161
-44.5265	-41.9477				76.632	74.9077
-45.8388	-45.8846				76.7541	88.4121
-41.3373	-43.8398				73.0918	82.0185
-36.2316	-44.1664				75.753	80.6055
-36.3536	-44.612				77.0837	80.9595
-36.2316					76.4245	84.3593
-42.8663					84.5729

## Sheet: Supplementary Figure 3
Supplementary Figure 3f	Mitochondrial coverage of neurite length
Axon	Dendrite
27.5679	48.607
24.2773	30.7299
13.8067	35.9207
21.5484	35.9207
30.1805	35.9207
Supplementary Figure 3g	Mitochondrial area											Supplementary Figure 3h	Mitochondrial aspect ratio
Axon						Dendrite						Axon						Dendrite
Cell 1	Cell 2	Cell 3	Cell 4	Cell 5		Cell 1	Cell 2	Cell 3	Cell 4	Cell 5		Cell 1	Cell 2	Cell 3	Cell 4	Cell 5		Cell 1	Cell 2	Cell 3	Cell 4	Cell 5
0.07	0.1	0.39	0.19	0.42		0.21	0.11	1.83	0.12	0.16		2.18	1.82	1.26	1.93	1.89		1.72	2.85	1.27	1.37	1.71
0.14	0.15	0.32	0.21	0.26		0.21	0.18	1.59	0.16	0.32		1.57	1.21	1.3	2.71	2.83		1.41	1.57	4.79	1.41	2.56
0.29	0.28	0.43	0.29	0.28		0.25	0.22	1.41	0.18	0.51		1.33	2.62	2.28	1.82	3.24		1.4	2.18	1.66	1.34	6.06
0.38	0.26	0.13	0.28	0.35		0.25	0.28	1.1	0.22	0.2		1.19	1.34	1.66	1.47	1.67		1.16	1.94	1.76	1.62	3.1
0.51	0.38	0.16	0.25	0.39		0.29	0.22	0.87	0.24	0.27		2.3	1.13	1.6	2.99	1.25		2.77	2.38	2.86	2.36	3.17
0.62	0.37	0.33	0.26	0.31		0.17	0.19	0.62	0.28	0.31		1.37	1.16	1.43	1.91	1.54		2.61	1.82	1.16	1.53	4.92
0.6	0.3	0.6	0.39	0.44		0.26	0.28	0.88	0.24	0.36		1.76	1.93	1.78	6.33	3.06		2.78	1.21	2.52	3.49	2.23
0.65	0.36	0.63	0.31	0.7		0.46	0.2	0.9	0.38	0.19		1.74	1.56	1.41	2.7	2		2.14	1.24	4.01	6.22	1.9
0.98	0.35	0.27	0.48	0.38		0.21	0.27	0.91	0.34	0.27		1.36	1.16	1.17	1.62	1.56		2.23	1.12	3.03	2.45	2.2
0.22	0.56	0.28	0.75	0.89		0.21	0.32	0.58	0.3	0.4		1.53	2.58	2.27	1.74	2.42		2.85	1.55	2.89	2.67	4.49
0.33	0.58	0.29	0.52	1.13		0.44	0.33	1.11	0.65	0.3		2.89	2.04	1.23	1.12	1.19		1.63	2.99	2.54	2.55	2.03
0.37	0.92	0.2	0.75	1.19		0.62	0.37	0.73	0.73	0.37		2.48	1.59	1.22	1.4	2.64		1.58	1.14	1.63	1.55	8.49
0.24	0.15	0.62	1.59	1.16		0.32	0.35	0.61	0.58	0.66		3.12	1.52	1.75	1.59	2.69		1.93	2.94	2.92	1.86	1.93
0.18	0.14	0.28	2.42	0.23		0.31	0.26	0.55	0.65	0.34		1.22	1.61	1.51	1.35	1.36		3.39	1.66	3.7	1.58	2.38
0.47	0.19	0.39	0.73	0.34		0.44	0.38	1.23	0.39	0.38		1.85	3.07	1.08	1.52	1.47		2.94	1.69	3.32	1.91	2.92
0.5	0.14	0.18	1.84	0.38		0.4	0.37	0.8	0.91	0.5		2.55	1.6	1.38	1.57	1.17		1.82	2.18	2.78	1.59	3.86
0.36	0.18	0.19	0.31	0.82		0.55	0.42	0.62	0.57	0.57		2.14	1.61	2.36	1.11	1.29		1.9	2.27	2.53	1.61	3.9
0.28	0.22	0.81	0.45	1.42		0.64	0.42	0.8	0.69	0.95		1.64	1.42	1.72	1.14	1.81		2.05	2.62	3.35	2.23	5.44
0.58	0.21	0.57	0.51	1.61		0.44	0.29	1.18	0.6	0.37		2.31	1.44	1.1	1.71	2.04		1.72	1.28	2.17	2.27	5.08
1	0.26	0.4	0.67	2.34		0.45	0.44	0.99	0.7	0.53		1.3	1.52	2.35	2.24	1.92		5.8	1.39	1.86	1.97	2.72
0.14	0.28	0.31	0.76	1.18		0.36	0.38	0.53	0.75	0.58		2.61	1.14	1.51	1.8	1.57		3.42	1.54	5.19	1.26	1.89
0.16	0.38	0.52	0.69	0.69		0.42	0.43	0.67	0.92	0.43		1.74	1.67	2.27	1.33	2.48		1.68	1.34	2.34	2.32	2.68
0.22	0.31	0.27	0.81	1.83		0.42	0.46	0.53	0.69	0.48		1.35	1.55	1.15	1.04	1.61		1.22	2.11	1.51	2.88	2.56
0.38	0.44	0.34	1.22	0.11		0.55	0.42	0.43	0.61	0.56		1.91	1.55	2.1	3.49	2.11		2.18	1.43	1.47	2.35	5.24
0.32	0.67	0.34	1.61	0.31		0.58	0.44	0.81	0.52	0.84		1.46	2.06	2.41	1.2	2.56		2.11	1.4	1.22	1.49	1.67
0.32	0.12	0.18	0.32	0.31		0.5	0.4	0.6	0.82	0.93		3.01	1.15	1.56	1.46	1.66		2.3	1.71	1.47	2.55	2.08
0.37	0.14	0.21	0.26	0.35		0.69	0.43	0.77	0.87	0.55		3.61	1.37	2.37	2.23	1.17		1.98	1.18	1.94	1.8	1.55
0.37	0.22	0.29	0.38	0.63		0.81	0.35	0.36	0.78	0.38		1.35	1.22	1.69	1.82	1.16		2.71	1.94	2.55	1.93	2.08
0.24	0.25	0.32	0.38	0.58		0.56	0.43	0.76	0.75	0.43		1.84	1.82	1.57	2.77	1.65		2.54	1.18	1.86	2.29	5.76
0.41	0.2	0.29	0.47	1.18		0.54	0.55	0.79	0.74	0.6		1.33	1.38	2.03	1.45	2.18		3.98	1.27	2.15	1.31	2.27
0.3	0.26	0.24	0.41	1.12		0.38	0.52	0.55	0.83	0.67		2.5	1.56	2.06	2	2.35		2.57	1.79	1.86	1.89	3.92
0.43	0.3	0.4	0.4	0.16		0.66	0.42	0.44	1.22	0.6		1.49	2.97	2.5	4.34	1.33		1.35	1.46	3.29	1.71	3.46
0.66	0.34	0.21	0.49	0.34		0.68	0.41	0.57	1.01	1.07		1.33	1.44	1.29	3.05	1.69		2.38	1.71	1.77	2.35	1.37
0.41	0.35	0.34	0.5	0.33		0.5	0.44	0.91	0.9	0.3		2.01	1.33	1.31	2.92	1.16		2.8	1.31	2.28	2.9	3.19
0.57	0.5	0.22	0.69	0.24		0.74	0.51	0.75	1.04	0.34		1.66	1.28	1.75	1.32	1.41		2.17	1.21	3.16	1.24	3.42
1.15	1	0.23	0.7	0.25		0.44	0.47	1.67	0.67	0.58		2	1.72	1.25	1.88	3.84		3.27	1.76	2.05	2.86	2.75
0.63	0.06	0.39	0.64	0.3		1.76	0.53	0.47	0.71	0.58		1.86	1.84	1.13	1.96	3.17		1.6	1.21	3.32	2.86	1.42
0.17	0.08	0.52	0.76	0.45		1.21	0.58	0.35	0.78	0.75		2	1.92	1.53	1.44	1.22		2	1.38	2.5	2.58	6.35
0.37	0.11	0.33	0.61	0.22		1.4	0.55	0.38	0.8	0.77		2.78	1.25	2.67	1.79	5.44		2.12	1.77	2.09	2.04	4.2
0.3	0.13	0.32	0.75	0.35		2.63	0.53	0.27	1	1.12		2.97	1.4	1.49	1.35	2.51		2.06	1.18	2.73	5.29	7.36
0.73	0.15	0.47	0.85	0.45		0.16	0.38	0.38	0.78	0.48		1.75	2.31	1.21	1.43	2.75		2.29	1.74	2.28	1.97	3.07
0.31	0.15	0.33	1.05	0.51		0.29	0.57	0.44	1.37	0.68		1.55	1.58	1.93	1.65	3.53		3.49	2.81	2.46	3.82	2.76
0.24	0.17	0.34	1.03	0.23		0.37	0.55	0.66	1.13	0.63		1.23	1.35	1.38	2.06	1.5		1.89	1.79	2.12	2.3	3.06
0.25	0.16	0.44	1.31	0.28		0.28	0.58	0.13	1.05	0.62		1.9	1.48	2.16	1.59	1.26		1.77	1.73	2.1	3.64	3.49
0.35	0.19	0.22	0.86	0.57		0.34	0.57	0.27	1.14	0.94		2.01	1.26	1.33	1.32	1.2		1.51	1.68	2.15	2.54	3.08
0.41	0.18	0.27	1.05	0.24		0.2	0.62	0.47	1.13	1.28		1.52	1.85	1.41	1.47	1.54		2.23	2.16	1.44	1.86	2.3
0.32	0.19	0.48	0.16	0.39		0.35	0.61	0.86	1.59	1.19		1.47	2.03	2.12	1.28	1.79		2.76	1.67	1.93	2.07	2.34
0.61	0.23	0.48	0.33	0.67		0.55	0.62	0.96	1.02	1.84		1.62	1.59	1.6	1.24	1.46		1.8	1.16	1.28	2.55	3.19
0.2	0.23	0.45	0.33	0.73		0.23	0.6	0.93	0.86	0.33		2.1	1.71	1.18	1.54	1.42		4.77	1.51	2.94	3.63	2
0.29	0.21	0.15	0.38	0.44		0.83	0.81	0.85	0.99	0.44		1.49	2.19	1.86	1.85	1.97		3.71	1.29	2.89	2.04	4.46
0.55	0.21	0.48	0.35	0.51		0.31	0.76	0.66	1.13	0.7		1.29	1.32	1.4	1.62	1.38		2.72	1.96	3.25	1.37	1.55
0.29	0.27	0.14	0.35	0.29		0.53	0.96	0.98	0.92	0.73		1.89	1.22	2.81	2.23	1.67		2.74	2.36	2.86	2.16	2.89
0.46	0.3	0.06	0.38	0.48		0.32	0.75	0.96	1.17	0.72		1.96	1.33	1.58	1.25	1.23		2.49	1.5	1.53	2.62	3.49
	0.27	0.58	0.46	0.38		0.44	1.21	0.55	0.97	1.06		1.24	1.4	1.29	1.57	1.2		3.47	1.2	2.59	2.93	2.71
	0.19	1.4	0.46	0.38		0.63	1.13	0.79	1.2	0.62		1.62	2.38	1.63	1.48	1.22		2.58	1.21	2.62	3.3	2.45
	0.29	0.45	0.43	0.4		0.37	0.71	0.79	1.48	0.86			4.68	1.53	1.79	2.06		1.62	1.64	2.39	1.79	2.77
	0.28	0.4	0.35	0.74		0.66	0.87	0.8	1.1	0.86			1.13	1.47	2.49	1.52		2.68	1.44	2.95	2.7	7.97
	0.23	0.45	0.4	0.47		0.84	0.88	0.23	1.22	1.39			1.42	2.38	1.55	1.51		2.95	1.82	2.59	3.67	2.55
	0.28	0.4	0.58	0.54		1	0.77	0.25	1.25	1.7			1.31	2.32	2.38	3.34		2.92	1.88	2.08	1.84	4.6
	0.3	0.46	0.64	0.75		1.34	0.84	0.81	1.37	0.53			1.46	2.95	3.58	2.49		1.52	2.28	1.81	2	1.92
	0.24	0.62	0.74	0.82		0.94	1.02	0.88	1.13	0.57			1.29	2.52	2.28	3.85		1.72	2.41	3.3	1.97	4.08
	0.32	0.51	0.6	0.72		1.59	1.15	0.25	1.39	0.66			1.4	3.65	1.86	2.69		3.18	2.13	2.71	1.82	3.53
	0.3	0.57	0.58	0.73		0.94	1.23	1.33	1.38	0.54			1.45	1.72	2.26	3.34		3.32	1.89	1.86	1.36	3.02
	0.44	0.35	0.69	1.35		0.95	0.22	0.37	1.08	0.87			1.71	2.26	3.12	2.18		2.85	1.42	1.45	2.68	2.61
	0.49	0.33	0.75	1.08		0.18	0.27	0.79	1.53	0.91			2.76	2.31	1.24	1.21		2.35	2.85	1.72	1.52	2.9
	0.58	0.23	0.84	1.57		0.27	0.26	0.62	2.29	0.91			1.18	1.75	1.26	2.37		1.81	4.82	1.32	1.57	2.49
	0.65	0.29	0.8	1.85		0.16	0.38	0.24	1.34	0.97			1.66	1.22	1.36	1.89		2.66	3.58	1.44	1.31	1.9
	1.67	0.3	0.85	1.82		0.39	0.37	0.45	1.59	1.03			1.24	1.83	1.44	1.9		5.09	2.54	1.53	1.76	1.45
	0.15	0.3	0.92	2.15		0.33	0.51	0.61	1.53	1.79			2.87	2.04	1.71	1.86		3.78	2.82	1.5	1.15	1.87
	0.17	0.28	0.08	0.21		0.67	0.43	0.49	1.34	1.03			1.3	2.22	1.3	3.03		1.25	2.51	1.33	1.39	2.21
	0.15	0.33	0.12	0.47		0.84	0.49	0.87	1.36	1.14			1.91	1.27	1.78	3.72		3.84	3.04	1.24	2.55	2.48
	0.17	0.32	0.2	0.22		0.41	0.45	0.39	1.54	0.87			1.5	1.62	2.76	2.69		2.68	1.99	2.47	1.39	2.65
	0.2	0.28	0.34	0.3		0.41	0.43	0.57	2.1	1.06			1.47	1.43	1.48	1.45		2.27	2.15	1.83	2.5	2.81
	0.24	0.36	0.41	0.32		0.45	0.55	0.39	1.13	2.32			1.74	1.85	1.22	1.41		1.85	3.58	2.72	2.86	2.86
	0.17	0.37	0.39	0.59		0.61	0.72	0.24	1.42	1.14			1.87	2.82	1.42	2.45		3.07	2.65	3.23	2.77	2.18
	0.18	0.64	0.42	0.38		0.59	0.55	0.33	1.47	1.13			1.76	3.09	1.13	1.99		2.03	2	1.94	3.31	7.3
	0.18	0.59	0.53	1.02		0.8	0.73	0.56	1.92	0.64			1.66	1.95	1.33	2.43		2.21	1.99	2.61	2.53	3.47
	0.24	0.27	0.31	0.36		0.41	0.62	0.27	1.79	0.85			2.91	1.41	1.49	2.71		1.47	1.81	2.53	2.19	3.51
	0.26	0.31	0.49	0.51		1.14	0.55	0.41	1.93	1.12			1.25	1.8	2.13	1.97		2.79	2.44	1.89	3.11	3.51
	0.26	0.37	0.36	0.3		0.11	0.53	0.65	2.14	0.9			1.27	1.79	2.2	1.74		2.05	1.67	1.26	2.34	6.43
	0.2	0.38	0.49	0.62		0.14	0.73	0.46	2.02	1.34			2.64	1.58	2.03	1.3		5.04	1.35	1.3	3.03	3.25
	0.29	0.18	0.45	0.35		0.26	0.67	0.66	2.91	1.14			1.35	1.27	2.27	1.28		4.57	1.3	2.85	1.36	2.55
	0.25	0.21	0.54	0.91		0.45	0.83	0.32	2.31	2.2			1.79	1.9	1.24	2.07		4.34	1.74	2.28	1.2	1.99
	0.23	0.25	0.45	0.97		0.22	0.71	0.39	3.26	0.91			1.4	1.91	1.54	1.62		3.02	1.62	1.74	2.09	3.2
	0.28	0.81	0.5	0.39		0.26	0.88	0.37	2.34	1.34			1.57	1.77	1.95	2.27		1.26	1.74	1.56	1.74	3.87
	0.31	0.41	0.51	0.69		0.35	0.91	0.22	2.78	1.12			1.16	1.78	2.26	2.27		2.03	1.83	1.82	2.95	3.1
	0.4	0.39	0.38	0.79		0.33	0.9	0.29	4.38	0.96			1.41	1.9	1.53	1.57		2.61	1.91	4.31	2.36	7.6
	0.3	0.35	0.54	0.44		0.39	1	0.3	2.14	1.19			2.03	1.64	2.8	3.24		2.51	2.32	3.2	1.94	4.68
	0.38	0.56	0.4	0.51		0.22	1.07	0.9	1.91	2.52			1.57	2.39	1.63	2.84		2.92	1.26	1.57	1.95	4.53
	0.32	0.97	0.74	0.4		0.35	0.89	0.15	6.12	0.98			1.78	1.26	2.09	1.35		2.65	1.92	2.69	1.67	4.37
	0.5	0.26	0.48	0.71		0.51	1.25	0.22	7.13	2.5			1.75	1.41	1.69	1.31		1.42	2.29	2.68	2.37	2.11
	0.54	0.35	0.41	1.02		0.45	1.37	0.1	0.24	1.02			2.27	2.11	1.9	3.6		2.49	2.14	2.16	1.29	2.76
	0.38	0.21	0.7	1.05		0.8	1.1	0.28	0.46	1.47			1.78	1.85	1.46	2.79		1.69	1.31	2.24	1.37	2.49
	0.35	0.23	0.57	1.45		0.49	1.33	0.36	0.57	1.16			1.58	1.72	1.13	2.41		1.69	1.52	1.44	1.48	2.79
	0.56	0.36	0.56	1.29		1.35	0.17	0.27	0.51	1.05			1.75	1.74	1.38	1.7		3.83	2.24	2.17	1.38	1.24
	0.47	0.41	0.67	1.14		0.88	0.25	0.82	0.58	1.93			1.54	1.64	2.03	2.57		3.41	1.55	1.64	2.58	2.18
	0.11	0.18	0.5	0.3		0.25	0.22	0.59	0.62	1.2			1.35	1.6	2.01	5		3.03	2.82	2.38	1.35	1.9
	0.19	0.23	0.74	0.22		0.58	0.25	1.17	0.74	1.04			2.05	2.18	1.45	1.47		2.7	1.7	2.78	1.91	2.3
	0.2	0.53	0.8	0.32		0.27	0.2	1.19	0.75	1.74			1.34	2.35	1.66	1.56		2.65	3.77	2.61	1.21	3.31
	0.22	0.27	0.92	0.29		0.61	0.2	0.43	1.01	1.23			1.2	1.84	2.05	1.77		3.1	1.71	2.21	1.16	2.38
	0.23	0.35	0.95	0.29		0.83	0.29	0.71	0.95	1.4			1.23	2.16	2.77	1.23		3.15	1.47	1.66	1.55	3.58
	0.25	0.35	1.07	0.34		1.08	0.23	0.51	0.31	0.51			1.21	2.51	1.33	1.19		3	1.63	2.65	2.63	3.43
	0.23	0.17	1.83	0.2		0.64	0.25	0.45	0.3	0.54			1.72	2.07	2.02	1.39		2.6	3.05	2.63	1.63	1.11
	0.2	0.71	0.29	0.26		0.58	0.3	0.68	0.3	0.22			1.41	2.11	1.75	2.73		2.53	2.76	1.85	1.54	2.93
	0.23	0.38	0.37	0.23		0.49	0.35	0.63	0.36	0.18			1.61	1.75	1.18	3.98		1.35	1.32	1.99	2.01	3.31
	0.23	0.4	0.35	0.32		0.51	0.21	0.3	0.3	0.18			1.19	1.38	1.92	3.67		8.47	2.41	2.94	1.67	3.04
	0.2	0.2	0.41	0.45		0.76	0.29	0.48	0.39	0.22			1.13	1.74	1.79	2.31		1.31	2.11	2.03	3.53	4.43
	0.25	0.34	0.41	0.23		0.62	0.37	0.49	0.28	0.39			1.33	2.3	1.91	3.01		2.8	1.76	2.09	2.09	3.21
	0.25	0.58	0.37	0.41		0.53	0.32	0.49	0.33	0.48			1.57	1.16	1.93	2.78		3.54	1.52	2.6	1.86	1.77
	0.23	0.33	0.44	0.22		0.68	0.46	0.17	0.36	0.57			1.49	2.18	1.62	2.88		5.59	2.55	2.8	1.81	3.11
	0.27	0.29	0.57	0.25		0.76	0.39	1.46	0.34	0.77			1.77	1.49	1.31	2.49		4.2	1.75	1.46	2.54	3.73
	0.32	0.32	0.53	0.36		0.88	0.36	1.31	0.37	0.78			2.22	1.65	1.18	1.31		1.58	2.1	1.63	4.77	3.18
	0.28	0.32	0.42	0.55		1.13	0.44	1.19	0.44	0.33			2.31	1.84	1.45	1.53		2.98	1.6	2.24	1.9	2.17
	0.29	0.23	0.54	0.2		1.12	0.39	1.38	0.38	0.39			1.63	2.59	2.93	1.71		4.1	1.81	2.64	1.76	2.34
	0.3	0.74	0.64	0.31		1.4	0.35	0.46	0.31	0.55			1.08	1.11	1.38	1.81		3.15	2.44	1.79	2.22	5.18
	0.32	0.22	0.79	0.39		0.73	0.5	0.71	0.4	0.35			1.82	1.93	2.37	1.59		4.58	2.54	3.32	2.29	4.15
	0.39	0.31	0.75	0.34		0.51	0.44	0.49	0.48	0.4			1.1	2.29	1.3	3.07		3.69	2.5	2.63	2.56	2.92
	0.3	0.42	0.84	0.69		1.08	0.47	0.51	0.48	0.22			1.39	2.09	1.58	2.75		2.26	2.85	2.24	2.99	3.88
	0.21	0.3	0.12	0.79		1.24	0.46	0.44	0.42	0.26			1.3	3.31	1.91	4.12		2.12	2.3	1.97	2.72	3.24
	0.26	0.17	0.25	0.21		0.85	0.6	0.57	0.49	0.49			1.45	1.17	1.13	1.38		2.26	3.96	2.81	1.81	4.25
	0.34	0.34	0.31	0.23		0.64	0.59	0.77	0.41	0.53			2.27	1.35	1.51	1.18		1.98	1.8	2.13	1.3	2.74
	0.34	0.51	0.2	0.24		0.69	0.53	0.89	0.6	0.26			1.52	2.29	1.35	2.09		2.73	2.59	3.9	2.46	3.72
	0.29		0.28	0.4		1.06	0.57	0.54	0.53	0.33			2.46	2.01	2.43	2.23		1.36	2.24	4.05	1.7	2.65
	0.32		0.32	0.65		0.11	0.59	0.78	0.57	0.39			1.37	1.22	1.75	1.97		3.26	2.21	1.42	1.66	2.67
	0.28		0.41	0.51		0.13	0.57	0.73	0.56	0.45			1.18	2.28	1.76	2.22		1.72	1.64	1.24	1.76	9.48
	0.41		0.2	0.29		0.45	0.68	0.44	0.53	0.52			1.38	1.42	1.38	1.37		1.88	2.51	1.94	1.29	4.33
	0.28		0.41	0.42		0.23	0.61	0.78	0.75	0.31			2.31	1.63	2.06	1.5		2.28	2.47	1.99	2.33	4.19
	0.5		0.31	0.45		0.31	0.84	0.28	0.57	0.49			1.4	1.44	2.62	1.3		2.53	2.01	1.95	1.83	2.82
	0.36		0.44	0.47		0.34	0.66	0.76	0.66	0.65			1.24	1.12	1.66	1.31		2.67	1.98	1.83	1.34	2.96
	0.36		0.38	0.71		0.53	0.54	0.55	0.48	0.24			1.26	1.88	1.56	1.36		3.36	1.83	3.53	3.31	2.48
	0.61		0.49	0.3		0.37	0.64	0.66	0.55	0.33			1.31	1.79	1.58	2		1.74	2.2	2.8	1.58	4.12
	0.5		0.51	0.33		0.42	0.59	0.4	0.62	0.34			1.37	2.52	1.59	1.65		1.52	1.51	2.84	1.98	4.47
	0.72		0.42	0.37		0.36	0.67	0.94	0.43	0.57			2.43	1.79	1.61	1.38		5.09	1.24	1.24	1.29	3.16
	0.18		0.48	0.43		0.27	0.78	0.3	0.51	1.84			1.47	3.08	1.64	1.36		3.49	1.59	1.24	1.64	1.71
	0.18		0.5	0.42		0.31	0.81	0.44	0.53	0.2			1.3	1.78	1.36	1.24		5.63	1.25	2.69	1.41	1.49
	0.18		0.51	0.28		0.36	0.78	0.32	0.59	0.19			1.52	1.54	1.66	1.46		3.52	2.2	3.15	1.51	5.05
	0.21		0.64	0.4		0.41	0.77	0.48	0.6	0.57			1.09	1.19	2.35	1.59		3.13	1.66	2.74	1.76	4.71
	0.19		0.57	0.42		0.57	0.75	0.73	0.78	0.32			1.68	1.61	2.49	1.93		2.63	1.81	2.39	2.37	4.54
	0.22		0.49	0.5		0.34	0.75	0.29	0.61	0.35			1.42	1.69	1.37	1.67		5.52	1.34	1.82	1.13	2.29
	0.2		0.69	0.32		0.83	0.84	0.64	0.63	0.36			1.4	1.31	1.8	1.2		1.85	2.32	1.21	1.43	1.75
	0.2		0.42	0.61		0.53	0.91	0.73	0.67	0.4			1.76	2.59	1.12	1.12		2.56	1.83	2.77	1.6	2.03
	0.21		0.42	0.28		0.69	0.83	0.56	0.59	0.95			1.49	1.45	1.49	1.32		1.36	2.32	2.6	1.73	1.33
	0.23		0.55	0.38		0.57	0.99	0.73	0.65	1.39			1.46	1.77	2.98	1.18		2.36	2.11	2.35	1.28	1.88
	0.2		0.67	0.51		0.63	1.18	0.24	0.72	0.3			1.57	1.52	1.74	2.25		4.17	2.56	3.09	1.28	2.64
	0.26		0.75	0.61		0.49	1.15	0.39	0.57	0.51			1.32	2.7	2.03	1.93		1.58	1.14	1.77	1.48	1.55
	0.25		0.6	0.89		0.63	1	0.44	0.8	0.67			1.38	2.08	1.35	1.79		2.17	1.73	2.37	1.36	5.1
	0.27		0.61	0.39		0.64	0.96	0.22	0.87	0.67			1.39	1.8	1.49	2.01		3.83	1.82	2.32	1.21	1.2
	0.28		0.68	0.4		0.39	1.47	0.5	0.81	0.81			1.59	1.8	2.36	2.04		5.04	2.02	1.44	1.36	1.92
	0.24			0.44		1.03	1.48	0.68	0.72	1.04			1.7	1.66	1.43	1.24		1.89	1.52	1.54	1.66	1.44
	0.23			0.31		1.69	1.49	0.82	0.88	0.27			1.18	1.57	1.29	1.85		2.46	1.2	1.94	1.58	4.16
	0.21			0.32		0.8	1.38	0.19	0.83	0.77			1.48	2.2	1.28	2.64		2.35	1.19	1.9	2.2	5.09
	0.32			0.37		1.22	0.16	0.23	0.78	0.86			1.29	1.79		1.24		2.24	6.61	1.76	2.4	3.32
	0.27			0.61		1.86	0.19	0.4	0.88	0.93			1.57	2.36		1.94		2.73	2.15	3.7	1.15	4.07
	0.29			0.62		2.19	0.19	0.3	0.81	0.59			2.28	1.95		1.39		2.55	5.39	2.24	3.23	7.37
	0.37			0.6		2.36	0.21	0.29	0.63	0.61			2.51	1.76		1.13		3.94	1.36	2.3	2.37	5.27
	0.36			0.72		1.7	0.24	0.33	0.77	0.64			1.47	1.57		1.67		2.68	1.2	3.05	1.54	7.43
	0.35			0.32		1.75	0.3	0.77	0.82	1.04			1.64	1.62		1.13		1.43	2.07	2.14	1.92	1.49
	0.29			0.56			0.29	0.76	0.96	2.03			1.25	2.34		1.82			3.13	2.1	1.49	1.94
	0.3			0.37			0.21	0.34	1.08	0.39			1.43	1.31		1.79			2.35	1.34	2.12	1.4
	0.4			0.43			0.28	0.9	0.83	0.48			1.31	1.87		1.96			3.87	2.25	1.62	1.61
	0.26			0.47			0.42	0.51	1.02	0.61			1.19	2.2		1.86			2.33	1.46	1.73	2.68
	0.35			0.43			0.23	0.68	1.07	0.33			1.27	1.42		1.86			2.59	1.91	1.34	6.2
	0.35			0.75			0.25	0.71	1.14	0.63			1.1	1.14		1.98			1.91	2.53	5.11	1.62
	0.28			1.21			0.47	0.36	0.66	0.9			1.23	1.58		2.08			2.21	2.24	1.52	3.4
	0.32			0.43			0.43	0.4	1.14	1.03			1.45	1.68		2.22			1.92	2.73	1.57	2.43
	0.36			0.68			0.27	1.29	0.77	1.08			2.57	1.71		1.37			1.54	3.31	1.22	3.67
	0.34			0.92			0.42	1.27	1.15	0.81			1.58	2.22		2.12			2.78	1.89	1.97	3.68
	0.38			0.46			0.4	0.96	2.16	0.91			1.26	2.19		3.05			1.18	1.77	1.89	2.29
	0.29			0.69			0.32	0.71	1.21	0.37			1.7	1.48		2.14			2.37	2.88	1.49	4.04
	0.42			0.87			0.46	0.66	1.2	0.64			1.09	1.49		4.06			1.27	4.11	1.6	2.41
	0.43			0.5			0.39	0.57	1.08	0.96			1.34	2.05		3.24			1.2	2.14	2.33	3.73
	0.39			0.42			0.55	1.47	1.32	0.71			1.1	1.19		2.46			1.42	3.66	1.51	2.47
	0.5			0.67			0.41	0.43	1.94	0.94			1.99	1.81		4.77			1.76	3.47	1.19	1.86
	0.58			0.69			0.45	0.67	1.38	0.76			1.44	1.29		2.78			1.97	1.74	1.44	2.12
	0.5			0.67			0.44	0.47	1.57	0.83			2.06	1.61		2.4			1.36	1.9	1.58	3.96
	0.82			0.99			0.46	0.89	1.51	0.69			1.77	1.92		2.19			1.34	2.09	1.3	1.67
	0.72			1.54			0.45	0.29	2.9	0.79			1.47	1.52		3.78			2.01	2.07	1.18	3.86
	0.15			0.84			0.53	0.55	0.21	0.82			1.94	1.26		3.72			1.75	2.74	1.86	3.15
	0.12			1.25			0.72	0.82	0.2	0.88			1.09	2.44		3.29			1.31	2.8	2.33	1.31
	0.14			0.14			0.58	0.34	0.27	0.97			1.12	1.72		2.65			2.17	1.5	3.58	1.83
	0.16			0.23			0.76	0.47	0.29	0.76			1.32	1.35		2.77			1.99	2.74	2.38	1.77
	0.19			0.46			0.76	0.51	0.25	1.02			1.47	1.58		3			2.14	3.72	1.97	2.06
	0.2			0.21			0.79	0.27	0.42	1.31			1.75	1.32		2.38			2.12	1.41	2.7	3
	0.14			0.21			0.83	0.27	0.34	1.31			1.14	1.6		1.42			1.59	3.34	1.94	2.14
	0.19			0.26			1.03		0.53	0.48			1.22	1.76		2.53			1.46	2.16	1.95	4.68
	0.21			0.23			1.04		0.4	0.66			1.6	1.99		1.59			1.93	1.6	1.5	3.03
	0.23			0.3			0.87		0.53	0.84			1.27	1.41		1.7			1.19	1.21	1.82	2.8
	0.25			0.44			1.29		0.46	1.07			1.39	1.83		2.21			1.64	2.22	2.56	10.46
	0.2			0.21			1.43		0.49	2.15			1.47	1.61		1.29			1.94	2.08	2	4
	0.28			0.29			0.15		0.49	0.81			1.2	1.16		1.49			1.25	1.5	2.6	2.94
	0.22			0.49			0.18		0.64	1.09			1.37	2.51		2.64			1.68		1.65	2.68
	0.25			0.28			0.17		0.59	0.85			1.54	1.99		2.71			1.25		4.13	2.72
	0.25			0.25			0.28		0.6	1.14			1.88	1.26		2.24			1.25		3.07	1.97
	0.19			0.29			0.24		0.54	0.56			1.15	2.01		2.14			1.51		2.37	2.67
	0.24			0.32			0.39		0.62	0.7			1.21	2.79		1.84			1.55		1.84	4.61
	0.26			0.35			0.34		0.71	0.8			1.12	1.67		1.39			2.13		2.55	6.03
	0.27			0.22			0.38		0.76	1.08			1.37	1.15		1.48			1.89		1.97	4.93
	0.24			0.24			0.44		0.89	0.81			2.01	1.25		1.8			1.22		3.53	3.33
	0.26			0.26			0.4		1	1.12			1.75	1.81		2.3			1.44		2.03	1.68
	0.25			0.33			0.52		0.94	1.54			1.3	2.56		1.62			1.24		2.37	2.89
	0.32			0.45			0.39		0.83	2.25			1.3	1.32		1.28			1.67		1.73	1.56
	0.24			0.26			0.51		1.06	2.25			1.36	1.18		2.28			1.53		2.76	2.56
	0.21			0.36			0.47		0.78	1.54			1.47	1.44		1.29			1.55		2.92	2.72
	0.29			0.3			0.53		0.72	1.45			1.44	1.52		1.58			1.37		1.93	1.78
	0.22			0.35			0.53		0.89	0.24			1.62	2.66		2.52			1.32		1.33	1.38
	0.28			0.39			0.6		1.39	0.3			1.28	1.23		1.79			1.73		2.01	1.41
	0.27			0.37			0.56		1.03	0.15			1.36			2.05			2.8		1.17	1.54
	0.3			0.44			0.52		1.22	0.54			1.64			1.36			2.11		1.78	6.18
	0.28			0.49			0.73		1.09	0.23			1.25			1.62			1.84		2.11	4.94
	0.27			0.71			0.56		1.18	0.61			1.33			1.73			1.67		2.13	4.45
	0.34			0.28			0.7		1.69	0.24			1.13			1.71			2.59		1.18	3.09
	0.27			0.29			0.66		1.81	0.51			1.26			1.42			1.54		1.64	2.46
	0.23			0.42			0.81		2.96	0.9			1.42			1.17			2.02		1.38	8.78
	0.45			0.76			0.84		1.79	1.48			1.77			2.46			1.73		1.3	8.46
	0.46			0.26			1.13		2.68	1			1.9			2.43			1.88		2.2	4.08
	0.36			0.28					2.43	0.27			1.48			2.46					1.64	3.76
	0.38			0.36					2.03	0.43			1.45			3.08					1.57	2.58
	0.42			0.4					1.99	0.74			1.93			1.66					1.32	3.17
	0.52			0.43						0.31			2.49			1.49						3.86
				0.43						0.33						1.51						1.65
				0.41						0.61						1.97						3.32
				0.47						0.35						1.58						4.17
				0.26						0.7						1.57						1.42
				0.29						0.84						1.86						2.04
				0.29						1.12						1.47						1.5
				0.34						0.52						2.14						1.92
				0.35						0.78						1.6						2.29
				0.43						0.9						1.81						2.35
				0.47						0.6						1.94						2.34
				0.39						0.48						1.13						1.37
				0.45						1.89						1.72						2.28
				0.48						0.84						1.43						2.89
				0.53						0.66						1.76						3.87
				0.43						0.87						4.28						3.53
				0.4						0.56						1.88						4.9
				0.3						0.89						3.17						2.9
				0.32						0.85						3.36						1.98
				0.38						1.99						3.54						3.55
				0.44						1.81						1.5						1.78
				0.4						1.33						2.94						5.63
				0.73						1.68						2.16						2.83
				0.32						1.08						1.55						2.8
				0.34						1.15						1.6						1.96
				0.39						0.18						1.96						1.74
				0.43						0.15						1.41						1.29
				0.53						0.39						2.61						1.49
				0.92						0.22						4.06						1.17
				0.27						0.18						2.31						3.33
				0.36						0.68						2.3						2.04
				0.41						1.04						1.3						3.25
				0.56						0.96						2.04						3.1
				0.28						0.27						2.07						5.17
				0.66						0.62						1.39						5.08
				0.63						0.86						1.81						2.42
				0.69						2.26						1.95						2.42
				0.4						1.04						2.76						1.28
				0.41						1.17						1.84						1.6
				0.42						1.19						1.93						8.56
				0.47						1						1.83						3.93
				0.42						1.38						1.67						3.96
				0.52						1.44						1.34						2.68
				0.54						1.64						1.88						3.44
				0.69						2.25						1.91						3.97
				0.91						1.2						2.07						3.36
				0.36						1.51						1.43						4.19
				0.4						1.87						1.46						2.2
				0.41						3.1						1.47						3.25
				0.57						2.93						1.11						3.42
				0.45						0.21						1.47						7.02
				1.05						0.21						1.74						8.81
				1.02						0.94						2.26						8.7
				0.23						0.3						1.98						2
				0.2						0.25						1.24						1.27
				0.24						0.29						1.42						1.38
				0.25						1.21						2.34						3.25
				0.26						0.37						2.13						7.1
				0.28						0.37						1.5						2.41
				0.3						0.62						2.15						2.47
				0.35						0.27						1.45						1.83
				0.35						0.4						3.57						6.63
				0.42						0.46						2.48						2.17
				0.23						0.28						2.25						1.31
				0.53						0.31						1.53						1.44
				0.23						0.5						1.31						1.98
				0.3						0.37						1.79						2.29
				0.33						0.67						2.02						2.52
				0.25						0.47						3.29						4.43
				0.29						0.44						1.89						4.36
				0.31						0.69						1.62						3.3
				0.3						0.26						2.28						2.58
				0.37						0.3						2.77						1.2
				0.37						1.21						2.33						2.51
				0.31						0.63						1.53						2.26
				0.38						1.97						1.91						1.14
				0.47						1.52						1.55						1.59
				0.62						0.46						1.67						1.97
				0.27						0.45						1.82						1.31
				0.28						0.3						1.67						2.46
				0.36						0.35						2.7						6.5
				0.6						0.59						2.02						3.46
				0.34						1.37						1.5						2.63
				0.46						0.66						1.93						2.2
				0.49						1.09						1.39						3.49
				0.29						0.34						1.61						1.93
				0.31						0.53						1.44						2.82
				0.43						0.68						2.43						2.6
				0.43						1.17						1.45						6.16
				0.44						1.07						2						2.72
				0.31						0.83						1.77						5.26
				0.35						0.45						1.23						2.73
				0.53						0.77						1.3						3.52
				0.53						1.05						1.2						1.64
				0.61						1.83						1.65						3.19
				0.6						1.8						1.64						2.46
				0.88						0.4						3.08						4.82
				0.48						1.05						1.65						1.75
				0.75						1.09						1.61						1.54
										0.97						1.66						2.77
										1.21						1.14						1.73
										1.28						1.21						1.9
										0.96						1.69						4.31
										1.17						1.12						1.74
										2.45						1.97						3.08
										1.01						1.18						2.16
										2.9						1.89						1.08
										1.34						1.44						4.94
										3.17						1.7						4.77
										0.51						1.17						5.32
										0.44						1.28						2.08
										0.41						1.38						2.41
										0.47						1.32						3.17
										0.85						1.81						2.05
										0.53						1.59						3.24
										0.57						1.48						3.88
										0.81						2.16						2.43
										0.86						1.16						1.68
										2.03						1.87						1.2
										0.35						2.65						2.97
										0.42						1.95						2.99
										0.81						1.29						9.47
										0.58						1.45						5.33
										1.43						2.41						9.05
										0.82						1.66						10.03
										0.97						1.26						4.8
										1.05						1.15						3.53
										2.75						1.37						6.2
										1.1						1.18						3.16
										2.98						1.64						3.44
										1.5						1.42						3.73
										1.02						1.93						3.12
										1.99						1.87						3.6
										1.11						1.34						5.11
										1.19						1.79						3.65
										0.95						1.08						4.26
										0.73						2.08						3.59
										1						2.28						3.32
										1.21						1.63						5.05
										1.2						1.71						1.73
										1.87						1.63						1.81
										2.53						1.18						1.38
										2.54						1.59						2.66
										3.9						2.99						2.63
										3.52						2.32						2.49
										4.38						2.34						2.18
																3.27
																2.16
																1.19
																1.24
																1.23
																1.34
																1.2
																1.75
																1.34
																1.68
																1.49
																1.45
																1.89
																2.24

[truncated: 5 more sheets: Supplementary Figure 4, Supplementary Figure 5, Supplementary Figure 6, Supplementary Figure 7, Supplementary Figure 8]
